# Supplementary material for: Longer leisure walking time is associated with positive self-rated health among adults and older adults: a Brazilian nationwide study
Source: PeerJ. 2021 May 17;9:e11471. doi: 10.7717/peerj.11471 (PMC8136276; doi:10.7717/peerj.11471)
Supplement: Supplemental Information 1 [file peerj-09-11471-s001.zip]

Archive with 1 entries (1 files):
- dataset.xls
