# Supplementary material for: Longer leisure walking time is associated with positive self-rated health among adults and older adults: a Brazilian nationwide study
Source: PeerJ. 2021 May 17;9:e11471. doi: 10.7717/peerj.11471 (PMC8136276; doi:10.7717/peerj.11471)
Supplement: Supplemental Information 1 [file peerj-09-11471-s001.zip › dataset.xls]

## Sheet: Sheet1
chave	replica	ano	cidade	q6	q7	q8a	q8b	q8_anos	q9	q11	q12	q13	q14	r190	r128a	q15	q16	q17	q18	q19	q20	q25	q26	q27	q28	q29	q30	q31	r301_a	r301_b	r301_c	r301_d	r301_e	r301_f	r301_g	r301_h	r301_i	r301_j	r301_k	r301_l	r302_a	r302_b	r302_c	r302_d	r302_e	r302_f	r302_g	r302_h	r302_i
00311666031	29	2019	27	88	1	1	3	3	74	168	1	82		2	2	4	2	1	1	2	1	2	3	4	3	5	3	1	0	0	0	0	1	1	1	1	1	1	1	0	0	0	0	0	0	1	0	0	0
00318136030	4	2019	27	65	1	8		0	57	159	1	62		2	2	4	5	1	1	5		3	2	5		3	1	1	0	1	0	0	0	1	1	0	0	0	0	0	1	0	0	0	0	0	0	0	0
01321836026	6	2019	10	68	1	1	3	3	777	180	1	75		1	1	4	2	2	1	1	1	1	2	2	1	1	1	1	1	1	0	0	1	1	1	1	1	0	1	0	1	0	0	0	0	0	0	0	0
02323676021	16	2019	10	79	1	1	3	3	62	170	1	54		1	1	4	3	2	3	2	3	5		4	2	2	1	1	1	1	0	1	1	1	1	0	1	1	1	0	1	0	0	1	0	0	0	1	0
02323716024	22	2019	10	70	1	1	3	3	66	162	1	62		1	2	4	2	2	1	2	1	1	1	2	2	1	1	1	1	1	0	1	1	1	1	0	1	1	1	0	0	0	0	0	0	0	1	1	0
02328716023	19	2019	10	59	1	1	3	3	68	168	1	50		1	1	4	1	1	3	1	3	4	3	1	1	2	1	2	0	0	1	1	0	1	1	0	1	0	1	0	1	0	1	0	0	0	1	0	0
02328726028	24	2019	10	70	1	4	3	3	85	182	1	100		2	2	3	3	3	3	2	3	5		2	3	2	1	1	1	0	0	0	1	1	0	0	1	0	1	0	0	0	0	0	0	0	0	0	0
05322416026	16	2019	10	73	1	1	3	3	178	166	2			2	2	4	1	6		5		5		1	1	6			0	1	0	0	1	0	1	0	1	0	1	0	0	1	0	0	0	0	0	0	0
06321566025	8	2019	10	63	1	1	1	1	82	168	1	56		1	1	4	2	2	1	4	1	1	2	4	1	5	1	1	0	1	1	0	0	1	1	1	0	0	0	0	0	0	0	0	0	0	0	0	1
06321626024	14	2019	10	80	1	8		0	66	155	2			2	2	4	3	4	3	2	1	4	1	1	2	6			0	1	0	1	0	1	1	1	1	1	0	0	0	0	0	0	0	1	0	0	1
08325616028	22	2019	10	60	1	1	2	2	89	166	1	72		1	1	4	4	6		4	1	3	3	1	1	4	3	3	0	0	0	1	0	1	0	0	1	0	1	0	1	0	1	0	0	1	1	0	0
08325916064	10	2019	10	62	1	8		0	62	159	2			2	2	4	2	4	1	2	2	1	1	2	1	5	3	1	0	0	0	0	1	1	1	0	1	0	0	0	0	0	0	0	0	0	0	0	0
09323776020	15	2019	10	80	1	8		0	83	169	1	63		2	2	4	4	3	3	4	1	5		1	1	4	2	1	0	0	0	0	0	1	1	0	1	1	1	0	1	0	0	0	0	0	0	0	0
10329706058	17	2019	10	22	1	4	2	2	62	170	1	62		1	1	4	5	1	1	1	2	6		5		4	2	5	0	0	1	0	1	1	0	0	1	1	0	0	1	0	0	0	0	1	0	1	0
11327786050	11	2019	10	62	1	1	2	2	60	170	2			1	1	1	4	2	3	2	3	3	1	4	1	6			1	1	0	1	0	1	0	0	1	0	1	0	0	0	0	0	0	0	0	0	0
13327096021	17	2019	10	61	1	1	2	2	90	170	1	70		1	1	4	1	5		1	1	5		5		4	1	1	0	0	0	0	0	1	0	0	1	0	0	0	1	0	0	0	0	0	0	0	0
14327716052	14	2019	10	43	1	1	3	3	56	165	1	78		2	1	2	1	4	3	1	2	5		5		6			0	0	1	0	0	1	0	1	1	0	1	1	0	0	0	0	0	0	0	0	0
15328776051	27	2019	10	62	1	1	3	3	67	178	1	47		1	1	4	4	4	3	1	3	5		4	1	5	3	2	0	1	1	1	1	1	1	0	1	0	0	0	0	0	1	0	0	0	0	1	0
17322086028	6	2019	10	82	1	1	3	3	80	170	1	55		1	2	3	2	1	1	2	1	1	2	4	1	6			0	0	0	0	1	1	1	0	1	0	0	0	0	0	0	0	0	1	1	0	0
19322086027	3	2019	10	75	1	4	3	3	65	162	1	65		1	1	4	3	2	1	3	3	5		3	2	6			1	0	1	1	1	1	1	0	1	0	1	0	0	0	0	0	0	1	0	0	0
20351646060	23	2019	6	51	1	1	3	3	76	176	1	69		2	1	1	2	1	1	1	3	1	3	1	2	4	3	1	0	1	0	1	1	1	0	0	1	1	1	0	0	0	0	0	0	1	1	0	0
20354576060	27	2019	6	51	1	1	1	1	777	130	2			2	2	3	1	4	3	4	1	1	1	1	1	1	2	1	0	0	0	0	0	1	1	0	1	0	0	0	0	0	1	0	0	0	0	0	0
21354106063	31	2019	6	80	1	8		0	55	160	2			2	2	4	4	4	1	1	1	6		4	1	5	1	1	0	0	0	0	0	1	1	0	1	0	0	0	1	0	0	0	1	0	0	0	0
21374606039	10	2019	5	93	1	8		0	61	176	1	70		2	2	4	1	5		2	1	6		1	1	6			0	1	0	1	1	0	1	1	1	0	0	0	0	0	0	0	0	0	0	0	0
23250926019	7	2019	6	54	1	4	1	1	75	170	1	68		1	1	4	1	1	1	5		1	2	1	1	1	1	3	0	1	1	0	0	1	1	0	1	0	0	0	1	1	0	0	0	0	0	1	1
23251746013	21	2019	6	70	1	1	2	2	86	161	1	68		1	1	4	2	2	1	2	2	1	1	1	1	1	3	1	0	0	0	1	0	1	1	1	0	1	1	0	0	0	0	0	0	1	0	0	0
23355676063	19	2019	6	70	1	1	2	2	65	165	1	59		1	1	4	5	6		6		5		1	1	5	1	1	0	0	0	0	0	1	1	1	1	0	1	0	0	0	0	0	0	1	0	0	0
24272586057	5	2019	5	69	1	1	3	3	66	165	1	58		2	2	4	2	1	3	1	3	5		1	1	4	1	2	1	1	0	1	1	1	1	0	1	1	1	0	0	0	1	0	0	0	0	0	1
24354206034	25	2019	6	74	1	1	1	1	72	188	1	65		2	2	4	2	1	3	3	1	1	3	2	2	2	3	3	0	1	1	1	1	1	0	1	1	0	1	0	1	1	0	0	0	0	1	1	1
25318626004	6	2019	27	30	1	1	1	1	45	160	1	60		2	2	4	2	1	1	2	3	5		2	1	2	1	1	0	0	0	1	1	1	1	0	1	0	1	1	0	0	0	0	0	1	0	0	0
25356486062	39	2019	6	79	1	8		0	59	167	1	62		1	1	4	2	2	3	2	3	2	2	2	1	1	1	2	1	0	1	1	1	1	1	1	1	1	1	0	0	0	0	0	0	0	0	0	0
26350126030	18	2019	6	75	1	1	2	2	57	167	1	62		1	2	4	2	2	1	2	3	3	1	1	1	1	1	2	0	0	0	0	0	1	1	0	1	0	0	0	1	0	0	0	0	0	0	0	0
26352116033	13	2019	6	85	1	1	1	1	75	170	2			1	2	6	6					1	3	4	1	5	1	6	0	0	0	0	0	0	0	0	0	0	1	0	0	0	0	1	0	0	0	1	0
27350366003	18	2019	6	60	1	1	1	1	70	170	1	60		1	2	2	4	4	3	6		6		4	3	6			1	0	1	1	1	1	0	0	0	0	0	0	0	0	0	0	0	0	0	0	0
27352506062	39	2019	6	71	1	1	3	3	70	170	1	65		1	1	3	4	2	3	1	1	2	3	4	2	1	3	1	1	1	1	1	1	1	1	0	1	1	0	0	0	0	0	0	0	1	0	0	0
27357186066	21	2019	6	54	1	1	1	1	64	176	2			2	2	4	1	3	1	3	2	5		3	1	6			0	1	1	0	0	1	1	0	1	0	0	0	0	0	0	0	0	0	0	0	0
31351416060	21	2019	6	57	1	1	1	1	78	162	1	53		1	1	4	4	2	1	1	1	4	2	1	1	6			1	0	0	1	0	1	0	0	1	1	1	0	0	0	0	0	0	0	0	0	0
34323336021	13	2019	10	79	1	1	2	2	90	173	2			1	1	4	4	2	1	2	1	4	2	4	3	3	1	2	1	0	0	1	1	1	1	0	1	0	1	0	1	0	0	0	0	0	0	0	0
35355446064	3	2019	6	51	1	4	1	1	57	170	2			2	1	4	3	2	2	1	1	1	2	3	2	2	1	2	0	0	0	1	1	0	1	0	0	0	0	0	0	0	0	0	1	0	0	0	0
37318286056	20	2019	27	63	1	1	3	3	82	163	1	60		1	1	4	3	3	1	2	1	2	2	2	3	5	1	2	1	0	1	0	1	0	1	1	1	0	0	0	0	0	0	0	0	1	0	0	0
37355726066	18	2019	6	65	1	4	1	1	68	168	2			1	1	4	2	2	1	2	3	1	1	1	1	1	1	1	1	1	0	1	0	1	1	0	1	0	1	0	0	0	0	0	0	1	0	0	0
38328976060	4	2019	10	54	1	1	3	3	82	164	1	60		1	1	1	2	2	1	1	1	3	2	4	2	1	1	1	1	1	0	1	1	1	0	1	1	0	1	1	0	0	0	0	0	0	0	0	0
38375186031	11	2019	5	76	1	1	2	2	95	166	1	80		1	1	4	1	1	1	1	1	4	3	1	3	5	2	2	1	1	0	1	1	1	1	1	1	1	1	0	0	0	0	0	0	0	0	0	1
39320376020	14	2019	10	91	1	8		0	72	175	2			2	2	4	4	5		4	1	5		4	2	6			0	1	0	0	1	1	1	0	1	1	0	1	0	0	0	0	0	0	1	0	0
39354416063	39	2019	6	76	1	1	1	1	63	174	1	50		2	2	3	2	2	1	2	1	2	2	4	2	5	1	1	0	0	1	0	1	1	1	0	1	0	1	0	0	0	0	0	1	0	0	0	1
39358706066	40	2019	6	88	1	8		0	88	170	1	60		1	1	4	2	4	1	1	3	2	1	2	1	2	1	2	1	0	0	1	1	1	0	0	1	0	0	1	0	0	0	0	0	0	0	0	0
39359736065	18	2019	6	79	1	8		0	70	175	2			2	1	2	2	3	1	2	1	2	2	5		1	2	2	1	0	0	0	1	1	0	0	1	1	1	0	1	0	0	0	1	0	1	0	0
40317066037	6	2019	27	59	1	1	1	1	67	158	2			1	1	2	2	2	1	1	1	2	3	4	2	1	1	3	0	1	0	1	1	1	0	0	1	1	1	0	1	0	0	0	0	0	1	0	0
40320976027	27	2019	10	84	1	1	3	3	69	169	1	60		1	1	4	4	4	3	4	1	2	1	4	1	6			1	1	0	1	1	1	1	1	1	1	1	0	0	0	0	0	1	1	0	0	0
40354636066	36	2019	6	58	1	1	3	3	62	177	2			1	1	4	2	2	1	1	1	3	2	4	1	6			1	0	0	1	1	1	1	0	1	0	0	1	0	0	0	0	0	0	0	0	0
40358446069	28	2019	6	68	1	8		0	98	174	1	80		1	1	4	1	1	3	1	3	5		1	1	1	1	1	0	0	0	1	1	1	1	0	1	1	1	0	0	0	0	0	0	0	0	0	0
40378226032	6	2019	5	55	1	1	3	3	75	175	2			2	2	4	2	2	2	2	2	4	3	1	1	5	1	2	0	1	0	0	1	0	1	0	1	0	0	0	0	0	0	0	0	1	0	0	0
41351976060	21	2019	6	68	1	8		0	83	175	2			2	2	1	4	4	3	1	3	1	1	1	2	6			1	0	0	0	0	1	1	0	0	0	1	0	0	0	0	0	0	1	0	0	0
41352696068	30	2019	6	62	1	4	2	2	97	168	1	62		2	2	4	4	2	3	3	3	2	3	3	1	5	1	1	1	1	0	1	1	1	1	1	1	1	0	0	0	0	0	0	0	0	0	1	0
41356416068	10	2019	6	74	1	8		0	62	160	1	65		2	1	3	1	1	1	1	1	1	3	2	2	1	1	2	0	0	0	0	0	1	1	0	1	1	1	0	1	0	0	0	0	1	0	0	0
41372246039	26	2019	5	88	1	1	1	1	83	167	2			1	2	3	1	6		2	1	1	2	4	2	1	1	1	1	0	0	0	1	1	1	0	1	0	1	0	0	1	0	0	0	0	0	0	0
42312686039	3	2019	27	82	1	4	3	3	76	180	2			1	1	4	4	4	1	2	3	4	1	1	2	4	1	3	1	0	1	0	0	1	1	0	1	0	1	0	1	1	0	0	0	1	0	1	0
42358606062	21	2019	6	76	1	1	2	2	52	152	2			1	1	2	2	2	1	2	2	4	2	4	1	5	2	1	0	1	0	1	1	1	1	0	1	1	0	0	0	0	0	0	0	0	0	0	0
42378646038	15	2019	5	74	1	8		0	82	175	2			2	2	4	1	1	1	1	1	5		4	2	1	1	1	0	0	1	0	1	1	1	0	1	0	1	0	1	0	0	0	0	0	0	0	0
43354936064	38	2019	6	66	1	4	3	3	777	177	2			2	2	4	2	6		1	3	6		6		6			0	0	0	0	1	1	0	0	1	1	1	0	0	0	0	0	0	0	0	0	0
44357686065	7	2019	6	74	1	1	1	1	60	155	1	58		1	1	3	4	4	1	2	1	2	1	5		1	1	2	1	1	0	1	1	1	1	0	0	1	1	0	0	0	0	0	1	1	1	0	0
44358936062	31	2019	6	78	1	1	1	1	63	176	2			2	2	4	3	3	1	3	3	1	1	2	1	1	2	1	1	0	1	1	0	1	1	0	1	1	0	0	1	0	0	0	0	1	0	0	0
44372686037	36	2019	5	74	1	1	3	3	61	150	1	46		1	2	2	3	3	1	1	1	2	1	3	1	6			1	1	1	1	1	1	1	0	1	1	0	0	0	0	0	0	0	1	0	0	0
45322706023	13	2019	10	65	1	4	1	1	65	170	1	53		2	2	4	2	4	3	1	3	1	1	3	3	5	2	1	1	1	1	1	1	1	1	0	1	1	0	0	0	0	0	0	0	0	0	0	0
45353626064	10	2019	6	66	1	1	3	3	66	178	1	63		2	2	4	3	2	2	2	2	1	1	2	2	5	1	1	1	1	0	1	0	1	1	0	1	0	1	0	0	0	0	0	0	1	0	0	0
45356626062	5	2019	6	65	1	1	2	2	777	165	1	65		1	1	3	2	2	1	2	3	1	2	2	2	1	1	2	1	1	0	1	0	1	1	0	1	1	0	0	0	0	0	0	1	1	1	0	0
46314736030	11	2019	27	68	1	8		0	75	160	2			1	1	4	1	1	1	1	1	1	1	1	1	1	1	1	1	1	0	1	1	1	1	1	1	1	1	0	0	0	0	0	0	1	0	0	0
46321576025	16	2019	10	74	1	1	1	1	70	175	1	58		1	1	4	4	3	1	3	1	5		3	1	5	1	1	1	1	0	1	1	1	1	1	1	1	1	0	0	0	0	0	0	0	0	0	0
46353106066	23	2019	6	85	1	1	2	2	78	190	2			1	1	3	3	2	1	2	1	2	1	2	2	1	3	1	1	0	0	0	0	0	1	0	1	0	1	0	1	1	0	0	0	0	0	0	0
46359656060	1	2019	6	77	1	1	1	1	80	170	2			2	2	4	2	1	1	5		1	2	4	1	6			0	1	1	0	1	1	1	0	0	1	1	0	0	0	0	0	0	0	0	0	0
47317566002	10	2019	27	85	1	1	1	1	75	178	2			2	2	4	2	2	3	1	3	2	1	2	2	1	1	1	1	1	0	1	1	0	1	0	1	1	1	0	0	0	0	0	0	0	1	0	0
47321736027	9	2019	10	84	1	8		0	65	165	2			2	2	4	4	2	3	1	3	5		5		5	3	4	0	1	0	1	0	1	1	0	1	0	1	1	0	0	0	0	0	0	0	0	0
47351976061	27	2019	6	62	1	8		0	51	155	1	64		2	2	2	4	1	3	1	3	2	3	4	3	1	2	2	1	1	0	1	1	0	1	0	0	0	1	0	0	1	1	0	1	1	1	0	0
48351666068	27	2019	6	50	1	1	3	3	84	168	1	68		2	2	1	1	2	1	1	1	2	3	2	1	5	1	2	0	1	1	1	1	1	0	0	1	1	0	0	0	0	0	1	0	0	0	0	0
49323866024	4	2019	10	75	1	1	3	3	70	170	2			1	2	4	6					6		1	1	6			0	1	0	0	1	1	0	0	1	0	0	0	0	0	0	0	0	0	0	0	1
49353926062	29	2019	6	63	1	1	2	2	88	172	1	57		2	2	4	4	5		3	2	2	1	3	1	6			0	1	1	0	1	0	1	1	1	1	0	0	0	0	0	0	0	0	0	0	0
49353936063	34	2019	6	52	1	1	2	2	58	163	1	87		1	1	4	1	5		5		6		1	2	6			0	0	0	0	0	1	0	0	1	0	1	0	0	0	0	0	0	0	0	0	0
49354946069	16	2019	6	60	1	4	1	1	70	161	2			1	1	4	2	2	3	2	3	5		2	2	2	1	1	1	1	0	1	0	1	1	1	1	1	1	1	1	0	0	0	0	0	0	0	0
49357606065	6	2019	6	58	1	1	3	3	100	168	1	68		1	1	6	3	3	3	5		6		5		1	1	4	1	1	0	0	0	1	0	0	1	1	0	0	0	0	0	0	0	1	0	0	0
49371696039	20	2019	5	71	1	8		0	68	174	1	80		1	1	3	3	3	3	2	3	5		2	1	6			0	0	1	1	1	1	1	0	1	0	1	0	1	0	0	0	0	0	0	0	0
49372106033	20	2019	5	69	1	8		0	74	162	1	80		2	2	2	1	2	1	1	1	5		1	1	5	3	2	0	0	0	0	0	1	0	0	1	0	1	0	0	0	0	0	0	0	0	0	0
50329846022	27	2019	10	61	1	1	1	1	85	169	2			2	1	2	4	2	1	1	1	4	2	3	2	5	1	2	0	1	1	1	1	1	1	0	1	0	0	0	0	0	0	0	0	1	0	0	1
50358336060	23	2019	6	45	1	1	3	3	84	184	1	120		1	1	4	1	4	1	1	1	2	1	4	2	6			1	0	0	1	1	1	1	1	1	0	0	1	0	0	0	0	0	0	0	0	0
50372166035	20	2019	5	73	1	1	1	1	96	176	1	60		1	1	3	4	3	1	3	3	5		4	2	5	1	1	1	1	1	0	1	1	1	1	1	0	1	0	0	0	0	0	0	0	0	0	0
51354376069	16	2019	6	77	1	1	3	3	92	174	1	65		2	2	4	1	2	1	1	1	1	2	1	2	1	1	2	0	0	0	0	0	1	0	0	1	1	1	0	0	1	0	0	0	0	0	0	0
51371106038	1	2019	5	67	1	4	1	1	87	170	1	60		1	1	4	1	1	1	1	1	1	1	1	2	1	1	1	0	1	0	0	1	1	1	1	1	0	0	0	0	0	0	0	0	1	1	0	0
51371516038	36	2019	5	78	1	8		0	70	172	2			1	1	4	2	2	1	2	1	1	1	1	1	5	1	1	1	0	0	1	0	0	0	1	1	1	1	0	0	0	0	0	0	0	0	0	0
51373476034	31	2019	5	75	1	1	1	1	76	160	1	57		1	1	4	5	5		6		6		4	2	5	1	1	0	0	0	0	1	1	1	0	1	0	1	0	0	0	0	0	0	0	0	0	0
52326106024	26	2019	10	76	1	8		0	74	172	2			1	1	3	3	1	1	1	1	1	2	3	1	1	1	2	1	0	0	1	0	1	1	0	1	0	1	1	0	0	0	0	0	0	0	1	1
54350346061	35	2019	6	66	1	8		0	97	180	2			2	2	2	6					1	2	2	3	1	3	2	0	1	0	1	0	0	0	0	1	1	0	0	0	1	0	0	0	0	0	0	0
54377526034	18	2019	5	83	1	8		0	85	162	2			1	1	4	4	4	1	4	1	2	2	4	2	1	3	2	1	0	1	1	1	0	0	1	1	1	0	0	0	0	0	0	0	1	1	0	0
55373676030	37	2019	5	80	1	1	1	1	66	172	1	55		2	2	1	1	1	1	1	1	3	3	3	1	6			0	1	0	1	1	1	0	0	1	1	0	0	0	0	0	0	0	0	0	0	0
55375126037	33	2019	5	71	1	8		0	64	160	2			2	2	2	1	2	1	1	1	1	1	1	2	5	1	1	0	0	0	0	0	1	0	0	1	1	0	0	0	0	0	0	0	0	0	0	1
55376186031	37	2019	5	62	1	4	1	1	70	180	2			2	1	2	1	2	1	5		5		1	1	1	1	2	1	0	0	0	1	1	0	0	1	1	0	0	0	0	0	0	0	0	0	0	0
55376626035	6	2019	5	84	1	4	2	2	81	175	1	68		2	2	4	3	1	1	1	1	4	1	4	3	6			1	0	1	1	1	1	1	1	1	1	1	1	0	0	0	1	0	0	0	0	0
57323696028	15	2019	10	90	1	1	1	1	68	165	2			2	2	4	4	5		1	3	5		4	1	1	1	2	0	0	0	1	1	1	1	1	1	1	0	0	1	0	0	0	0	0	0	0	0
59353366061	34	2019	6	72	1	8		0	72	175	1	70		1	2	3	5	1	3	1	3	5		5		5	1	5	1	0	0	0	0	1	1	0	1	0	0	0	0	0	0	0	0	1	0	0	0
59375256030	7	2019	5	61	1	4	1	1	57	167	1	62		2	1	4	1	1	1	1	3	5		4	1	5	3	2	0	0	0	1	1	1	1	0	1	0	0	0	0	0	0	0	0	0	0	0	0
60328476026	24	2019	10	65	1	8		0	65	158	1	55		2	2	4	2	2	2	2	3	5		5		2	1	1	1	1	0	1	1	1	0	0	1	0	0	0	1	0	0	0	0	0	0	0	0
60373236030	24	2019	5	65	1	8		0	89	165	2			2	1	4	1	1	1	5		2	1	3	3	1	2	1	1	1	0	1	1	1	1	0	1	1	0	0	0	0	1	0	0	1	0	0	0
61316386029	25	2019	27	82	1	1	3	3	63	163	2			2	2	3	1	1	1	1	1	1	2	2	1	5	3	1	0	1	0	1	0	1	1	0	1	0	0	0	0	0	0	0	0	0	0	1	1
61355136064	25	2019	6	78	1	1	2	2	68	160	1	72		1	1	4	2	2	3	2	3	1	1	2	2	2	1	1	0	1	1	1	1	1	1	0	1	0	1	0	1	0	0	0	0	0	0	0	0
61370166032	16	2019	5	80	1	1	3	3	85	175	1	68		1	1	5	1	5		5		4	3	6		6			1	1	1	0	1	1	1	1	1	0	1	0	0	0	0	0	0	0	1	1	1
61377196035	22	2019	5	77	1	8		0	66	165	2			2	2	4	4	4	1	4	3	4	2	2	2	6			1	1	1	1	1	1	1	1	1	1	1	0	0	0	0	0	0	0	0	0	0
62353586069	36	2019	6	66	1	4	3	3	62	166	1	63		1	1	4	2	2	1	1	1	2	1	3	2	5	1	1	0	0	0	0	1	1	1	1	1	0	0	0	1	0	0	0	0	0	0	0	0
62356116064	20	2019	6	85	1	8		0	777	170	2			2	1	4	2	1	1	1	3	2	2	2	2	2	1	2	0	0	0	0	1	1	1	1	1	1	1	0	1	0	0	0	0	1	0	0	0
62359166064	22	2019	6	58	1	8		0	71	175	1	60		1	1	4	1	1	1	1	1	3	1	2	1	1	1	1	0	1	0	0	1	0	1	0	1	0	0	0	0	1	0	0	0	0	0	0	1
62379566035	15	2019	5	71	1	1	1	1	85	172	2			1	1	3	4	4	3	2	1	1	2	3	2	6			1	0	1	0	1	1	1	0	0	0	0	0	0	0	0	0	0	0	0	0	0
63373136034	24	2019	5	77	1	8		0	78	175	2			1	1	3	6					6		5		6			0	0	0	0	0	1	1	1	1	0	1	0	0	0	0	0	0	0	0	1	0
63373566034	33	2019	5	80	1	8		0	63	166	1	78		1	2	4	2	4	1	2	1	4	1	2	1	5	1	1	1	0	1	0	1	1	1	1	0	1	1	0	0	0	0	0	0	0	0	1	0
63376586038	13	2019	5	65	1	1	2	2	76	166	1	60		1	1	3	4	2	1	1	3	2	2	4	1	1	1	1	1	1	0	1	1	1	1	0	1	0	1	1	0	0	0	0	0	1	1	0	1
64317836044	29	2019	27	40	1	4	1	1	80	170	2			1	2	4	4	2	3	4	3	4	2	4	2	5	1	1	0	1	1	1	1	1	1	1	1	1	1	0	0	0	0	0	0	0	0	0	0
64325786052	7	2019	10	69	1	1	2	2	94	168	1	55		2	1	4	4	2	3	1	1	6		4	2	6			1	1	1	1	1	1	1	0	1	1	1	0	0	0	0	0	1	0	0	0	0
64353166062	9	2019	6	78	1	1	1	1	58	164	2			2	2	4	1	2	1	1	1	5		2	1	1	3	1	0	1	1	1	1	1	1	1	0	0	1	0	0	0	0	0	0	0	0	0	0
64354786062	11	2019	6	67	1	8		0	78	168	1	88		1	1	4	4	4	1	4	3	6		4	1	6			1	0	0	0	1	1	1	0	1	0	1	0	0	0	0	0	0	1	0	0	0
64356126065	22	2019	6	73	1	4	2	2	68	172	2			1	1	4	4	4	1	1	1	3	2	3	2	5	1	1	1	1	1	1	1	0	1	0	1	1	1	0	0	0	0	0	0	0	0	1	0
64356566067	3	2019	6	71	1	4	1	1	66	166	1	58		2	2	4	2	2	2	2	1	6		6		6			1	1	0	1	0	1	1	0	1	0	0	0	0	0	0	0	0	0	0	1	0
64357546061	18	2019	6	85	1	4	2	2	61	160	1	67		2	2	3	4	2	3	3	3	3	2	3	2	6			1	0	1	1	1	1	1	1	1	0	1	0	0	0	0	0	1	0	0	0	1
64371196037	9	2019	5	89	1	1	3	3	77	169	2			1	1	4	3	4	1	4	1	2	2	4	2	1	1	2	1	1	0	1	1	1	1	1	1	1	0	0	0	0	1	0	0	0	0	0	1
64375306032	24	2019	5	61	1	4	1	1	76	170	1	55		2	2	4	1	1	1	1	1	1	1	1	1	2	2	3	1	1	0	1	1	1	1	0	1	0	1	0	1	0	0	0	0	0	0	0	0
64376166035	1	2019	5	78	1	1	3	3	97	187	1	110		1	2	4	1	1	1	1	1	2	2	3	3	5	2	1	0	1	1	0	1	1	1	1	1	1	1	0	0	1	0	1	0	1	0	0	0
66317856040	6	2019	27	71	1	1	3	3	89	165	1	60		1	1	4	4	2	1	1	2	2	3	1	3	1	1	2	1	1	0	1	1	1	1	0	1	1	1	0	0	0	0	0	0	0	0	0	1
66357566068	7	2019	6	75	1	8		0	70	170	1	62		2	2	3	1	1	1	1	3	5		6		6			1	0	0	1	0	0	1	1	1	0	0	0	0	0	0	0	0	0	0	0	0
66375156035	14	2019	5	58	1	4	1	1	70	160	1	80		1	1	3	1	1	1	1	1	4	3	3	1	1	2	2	1	1	0	1	0	1	1	0	1	0	1	1	0	0	0	1	0	0	0	0	1
66376306035	11	2019	5	76	1	1	3	3	76	175	1	72		1	1	4	1	2	1	2	1	1	2	2	1	1	1	2	1	0	0	1	0	1	1	1	1	1	1	0	1	0	0	0	0	0	0	0	0
67359516069	24	2019	6	59	1	8		0	70	170	2			2	1	2	1	1	2	1	2	6		5		5	3	1	0	0	0	0	0	1	1	0	1	0	0	0	0	0	0	0	0	0	0	0	0
68326136028	29	2019	10	62	1	4	1	1	90	180	1	79		1	1	4	4	1	1	1	1	5		5		4	1	3	0	1	0	0	1	1	1	0	1	0	0	0	1	0	0	0	0	0	0	0	0
68372156036	3	2019	5	58	1	8		0	96	170	1	58		1	1	3	1	1	1	2	3	5		2	2	3	1	2	0	1	0	1	0	1	1	1	1	0	0	0	1	0	0	0	0	0	0	0	0
69325766054	12	2019	10	60	1	8		0	60	165	2			2	2	4	1	2	1	1	2	1	1	3	2	1	1	1	0	1	0	1	0	1	1	0	1	0	0	0	1	0	0	0	0	0	0	0	0
69372366034	13	2019	5	79	1	8		0	75	179	1	52		2	2	4	2	2	1	1	1	2	1	2	2	1	1	2	0	1	0	0	0	0	0	0	1	0	1	0	0	0	0	0	0	0	0	0	0
70377366031	4	2019	5	59	1	4	1	1	82	174	1	68		1	1	4	2	4	1	2	1	1	3	4	3	1	1	2	0	1	0	0	1	1	1	0	1	0	0	0	0	0	0	0	0	1	0	1	0
71320396028	10	2019	10	72	1	1	1	1	91	175	2			2	2	4	2	2	1	1	1	5		2	1	5	1	1	0	0	0	1	0	1	1	0	1	0	1	0	0	1	0	0	0	1	0	0	0
72329836022	14	2019	10	65	1	8		0	76	170	1	65		2	2	4	5	5		5		1	2	2	1	5	1	2	0	1	0	0	1	1	1	0	1	1	0	0	0	1	0	0	0	0	0	0	0
73321906056	13	2019	10	60	1	4	2	2	86	179	1	50		2	2	4	1	5		1	3	1	1	4	2	5	1	2	0	0	1	0	1	1	1	1	1	0	0	0	0	0	1	0	0	0	0	0	0
73323376059	27	2019	10	61	1	1	3	3	80	170	1	58		1	1	3	2	2	1	1	2	1	2	2	1	1	1	1	1	1	0	1	1	1	1	0	1	0	0	0	0	0	0	0	0	1	1	0	0
73351576069	7	2019	6	55	1	4	1	1	88	173	1	66		1	1	3	3	3	3	1	1	5		3	1	5	1	2	1	0	1	1	1	1	0	0	1	0	0	0	0	0	0	0	0	0	0	0	1
73373356033	36	2019	5	70	1	1	3	3	73	155	2			2	2	4	1	1	1	1	1	6		2	1	1	1	1	0	0	0	0	1	1	1	0	1	0	0	0	0	0	0	0	0	0	0	0	0
74320126025	3	2019	10	38	1	1	3	3	130	190	2			1	1	4	1	4	1	2	2	5		5		4	1	1	0	0	0	1	0	1	1	0	0	1	0	0	1	0	0	0	0	0	0	0	0
74325356050	9	2019	10	74	1	1	3	3	77	166	2			2	2	6	2	6		1	1	5		1	2	1	1	1	0	0	1	1	0	0	0	0	1	0	1	0	1	0	0	0	0	0	0	0	1
74351516061	29	2019	6	59	1	8		0	83	165	1	50		1	1	2	3	2	1	1	3	5		1	1	1	1	3	0	0	0	0	0	1	1	0	1	0	0	0	0	1	1	0	0	0	0	0	0
77315466056	27	2019	27	72	1	8		0	61	165	1	45		2	2	2	4	4	3	4	3	5		5		4	1	1	1	0	0	1	0	1	1	1	1	1	0	0	1	0	1	0	0	0	0	0	0
77375366031	4	2019	5	62	1	1	3	3	99	189	2			2	2	5	5	6		5		1	3	5		5	1	3	0	0	0	0	1	1	0	0	1	0	0	0	0	0	0	0	0	0	0	0	0
78312616032	8	2019	27	68	1	8		0	67	160	1	80		1	1	4	6					6		6		6			0	0	0	0	0	1	1	0	1	0	0	0	0	0	0	0	0	0	0	0	0
79326546025	17	2019	10	82	1	1	3	3	72	160	2			2	2	4	1	1	1	6		6		6		6			0	0	0	0	0	0	0	0	1	0	0	0	0	0	0	0	0	0	1	0	0
79354526064	17	2019	6	48	1	4	2	2	67	170	2			1	1	4	1	4	1	1	2	4	1	1	1	1	1	3	0	1	0	1	1	1	1	1	1	0	0	0	0	0	0	0	1	0	0	0	0
79373356038	19	2019	5	70	1	4	1	1	67	160	1	55		2	2	3	6					4	2	5		6			0	1	0	0	1	1	0	1	1	1	1	0	0	0	0	0	0	0	0	0	0
80320496023	17	2019	10	58	1	4	2	2	73	175	2			1	1	4	4	2	3	1	1	1	3	2	1	5	2	4	1	0	0	1	1	1	1	0	1	0	0	0	0	0	0	0	0	0	0	0	0
80377156031	20	2019	5	79	1	1	1	1	74	168	2			1	1	4	4	1	3	1	1	1	2	4	2	1	1	1	1	0	1	1	1	1	1	1	1	0	1	0	0	0	0	0	0	0	0	0	0
80377696036	2	2019	5	65	1	4	2	2	109	173	1	85		1	2	1	6					4	2	2	3	4	1	3	0	1	0	1	1	1	0	1	1	0	1	0	0	0	0	0	0	0	0	0	1
81372516034	18	2019	5	62	1	1	2	2	77	170	1	48		1	1	4	4	1	3	6		2	2	2	1	4	2	2	1	1	0	1	1	1	1	0	1	1	1	0	1	1	0	0	0	0	0	0	0
81379616032	30	2019	5	75	1	8		0	85	168	2			2	2	4	2	4	3	4	3	5		2	3	6			1	0	0	1	1	1	1	0	0	0	1	0	0	0	0	0	0	0	0	0	0
82370686038	3	2019	5	66	1	1	1	1	83	172	1	70		1	1	4	2	2	1	2	1	2	3	4	1	5	1	1	1	0	0	1	0	1	1	0	1	1	0	0	0	0	0	0	1	0	0	0	0
82372746038	21	2019	5	83	1	1	3	3	80	168	2			1	1	3	4	3	3	1	3	5		4	2	1	3	1	0	0	1	1	1	1	1	0	1	1	1	0	0	0	0	0	0	0	0	0	0
82379086039	31	2019	5	59	1	8		0	55	165	2			2	2	4	1	1	1	6		6		6		6			0	0	0	0	1	1	1	0	1	1	0	0	0	0	0	0	0	0	0	0	0
83374026039	19	2019	5	72	1	8		0	64	163	1	64		1	2	4	1	1	2	5		5		4	2	5	3	1	0	0	0	0	0	1	1	1	1	0	0	0	0	0	0	0	0	0	0	0	1
83374526038	12	2019	5	62	1	4	1	1	80	178	2			1	1	4	1	1	1	1	1	2	2	2	1	1	1	2	1	1	0	1	1	1	1	0	1	1	1	0	0	0	0	0	0	1	0	0	0
83376016038	16	2019	5	76	1	1	3	3	75	160	2			1	1	4	1	2	2	1	2	1	2	1	1	1	2	2	0	0	1	0	1	1	1	0	1	0	0	0	0	0	0	0	0	0	0	0	0
83378816039	24	2019	5	59	1	8		0	71	180	2			2	2	4	3	2	3	2	3	1	3	2	1	1	1	1	1	1	0	0	0	1	1	0	1	0	0	0	0	0	0	0	0	0	0	0	0
84325656055	29	2019	10	55	1	1	3	3	54	163	2			1	1	4	2	2	3	5		5		1	1	5	1	1	0	1	0	1	0	1	1	0	1	0	1	0	0	0	0	0	0	0	0	0	0
84375506032	23	2019	5	75	1	8		0	78	175	2			2	2	4	4	4	1	2	1	1	2	4	1	6			0	1	0	0	1	0	0	0	1	0	1	0	0	0	0	0	0	0	0	0	0
84376736036	36	2019	5	66	1	1	2	2	70	165	1	54		2	2	4	2	5		2	1	2	1	2	1	5	1	1	0	1	1	1	1	1	1	0	1	0	0	0	0	0	0	0	0	0	0	0	0
85324436021	18	2019	10	51	1	1	2	2	64	168	1	60		2	1	4	1	2	1	1	1	1	1	2	3	1	1	1	0	0	0	1	1	1	0	0	1	0	0	0	0	0	0	0	0	0	0	0	0
85328676029	3	2019	10	65	1	4	3	3	71	163	2			1	1	4	5	1	1	1	3	5		1	2	5	2	1	0	1	0	0	1	1	1	0	1	1	0	0	1	0	1	0	0	0	0	0	0
85373186032	12	2019	5	78	1	1	2	2	75	163	2			2	2	3	2	2	1	1	1	1	2	4	3	1	1	3	0	1	1	0	0	0	1	0	1	0	0	0	0	0	0	0	0	0	0	0	0
85374746034	32	2019	5	75	1	1	1	1	72	175	2			1	1	4	2	2	1	1	1	2	2	2	2	1	2	2	1	0	0	1	1	1	1	0	0	0	0	0	0	0	0	0	0	0	0	0	0
85379466039	30	2019	5	75	1	1	1	1	84	178	1	70		1	2	3	4	3	1	2	3	3	1	4	1	3	1	1	1	1	1	1	1	1	1	1	1	0	1	0	0	0	0	0	0	0	0	1	0
86316526036	25	2019	27	47	1	1	2	2	70	165	2			2	1	4	1	1	3	4	3	4	1	1	1	1	1	2	0	1	0	1	0	1	1	0	1	0	0	0	1	0	0	1	0	1	1	1	1
86322876054	9	2019	10	55	1	1	3	3	67	158	1	60		2	2	4	2	2	3	2	3	5		5		4	1	2	0	0	0	0	0	1	1	0	1	0	1	0	0	0	1	0	0	0	0	0	0
86324776022	15	2019	10	65	1	8		0	86	172	1	67		2	2	4	4	1	1	1	3	1	1	2	1	3	2	1	0	1	0	1	1	1	1	0	1	1	1	0	0	1	0	0	0	1	0	0	0
86371176035	32	2019	5	71	1	1	3	3	84	173	2			2	2	3	1	1	1	1	1	4	1	1	1	6			1	0	0	1	1	1	1	0	1	1	1	0	0	0	0	0	1	1	0	1	0
87323486026	8	2019	10	69	1	1	1	1	79	162	2			1	1	4	4	3	1	2	1	1	1	4	2	5	2	1	1	1	1	1	1	1	1	1	1	1	1	0	0	0	0	0	0	0	0	0	0
87325876024	6	2019	10	59	1	1	3	3	86	166	1	60		1	1	4	2	1	2	1	2	4	3	3	3	5	2	2	1	1	0	1	1	1	1	0	1	0	0	1	0	0	0	0	0	1	0	0	0
87371596038	5	2019	5	71	1	8		0	73	165	2			2	1	4	3	1	3	4	1	1	1	5		5	2	2	1	1	1	0	1	0	1	0	0	0	1	0	0	0	0	1	1	0	1	0	1
87373166039	31	2019	5	76	1	1	1	1	65	163	2			2	2	4	4	5		5		5		2	3	1	1	1	1	0	0	0	0	1	1	0	1	0	0	0	0	0	0	0	0	0	0	0	0
87377286038	29	2019	5	84	1	1	1	1	64	162	1	62		1	1	4	4	4	3	2	2	4	2	4	1	1	1	1	1	1	1	1	1	1	1	1	1	1	0	0	0	0	0	0	0	0	1	0	0
89374556039	14	2019	5	83	1	1	3	3	76	170	1	90		1	1	6	4	2	1	1	1	2	1	1	1	5	1	1	1	1	1	0	1	1	0	0	1	1	1	0	0	1	0	1	1	0	0	0	0
89375576031	20	2019	5	90	1	1	3	3	78	178	1	65		2	2	1	1	1	1	1	1	1	2	4	2	6			0	0	0	0	0	0	0	0	0	0	1	0	0	0	0	0	0	0	0	0	0
90321956025	1	2019	10	67	1	1	3	3	128	179	2			1	1	1	4	4	1	2	1	1	1	2	1	1	1	1	0	0	1	1	1	1	0	0	1	0	0	0	0	0	0	0	0	0	0	0	0
90372376035	13	2019	5	86	1	8		0	60	163	2			2	2	4	4	1	3	3	3	2	1	3	3	1	1	2	1	1	0	1	1	0	1	0	1	0	1	0	1	0	1	0	0	0	0	1	0
91322546057	3	2019	10	61	1	1	3	3	70	185	2			2	2	4	4	1	3	3	3	5		4	3	2	1	3	0	0	0	1	0	1	0	0	0	0	0	0	0	0	1	0	0	0	0	0	0
91322956026	20	2019	10	62	1	1	3	3	68	160	2			1	1	4	3	2	3	1	1	1	1	2	2	1	1	1	0	0	0	0	1	1	1	0	1	1	1	1	0	0	0	0	0	0	0	0	0
91329216022	1	2019	10	84	1	1	1	1	66	175	1	66		2	2	4	4	4	3	4	3	4	1	4	2	6			1	1	1	0	1	0	0	0	1	0	1	0	0	0	0	0	0	0	0	0	0
92323366020	22	2019	10	77	1	1	3	3	71	176	1	58		1	1	4	2	4	1	1	1	5		5		5	1	1	0	1	0	1	1	1	1	1	0	0	1	0	1	0	0	0	0	0	0	1	0
92324726021	3	2019	10	74	1	8		0	70	172	1	50		2	2	4	4	2	1	2	1	3	1	2	1	1	1	1	1	1	1	1	1	1	1	1	1	0	1	0	1	0	0	0	0	1	0	1	1
92325076020	27	2019	10	77	1	1	3	3	79	163	2			1	1	4	4	2	1	2	1	5		2	1	1	1	1	1	1	0	1	1	1	1	0	1	0	0	0	0	0	0	0	0	0	1	0	0
93324776023	12	2019	10	67	1	1	1	1	80	175	1	62		1	1	4	4	3	3	1	2	1	1	3	2	6			1	1	0	1	1	1	1	1	1	0	1	0	0	0	0	0	0	0	0	0	0
93374386039	26	2019	5	21	1	4	3	3	80	170	1	76		1	1	2	2	3	1	5		3	1	2	1	1	1	2	0	0	0	0	1	0	0	0	1	0	0	0	0	0	0	0	0	0	0	0	0
94325306053	11	2019	10	79	1	8		0	75	170	2			2	2	4	1	4	3	1	2	6		4	1	1	1	2	0	0	0	0	1	0	0	1	0	0	1	0	0	0	0	0	0	0	0	0	0
95373716037	30	2019	5	43	1	1	2	2	74	176	1	62		2	1	2	4	4	3	1	1	4	3	1	2	1	3	2	1	0	0	1	0	0	0	1	1	1	1	0	0	0	0	0	0	0	0	0	0
96322776023	19	2019	10	80	1	8		0	73	165	1	51		1	1	3	4	3	3	2	3	2	2	4	2	1	1	2	1	1	0	1	1	1	1	0	1	1	1	0	0	0	0	0	0	0	0	0	0
96322976022	11	2019	10	70	1	8		0	82	160	2			1	1	4	2	2	2	1	1	2	2	2	1	2	1	2	0	1	0	0	1	1	1	1	1	1	1	0	1	0	1	0	0	1	0	0	0
97326786026	14	2019	10	42	1	1	3	3	80	163	1	60		2	1	4	2	6		2	3	1	3	1	1	2	1	3	0	0	0	0	0	1	1	1	1	0	1	0	1	0	0	0	0	1	0	1	1
98322276020	1	2019	10	50	1	1	3	3	81	174	1	65		1	1	4	2	2	1	2	1	2	2	4	2	5	3	2	0	0	0	0	1	1	1	0	1	0	1	0	1	1	0	0	0	0	0	0	0
98324456051	6	2019	10	42	1	1	3	3	59	160	2			2	2	4	2	2	3	3	3	2	2	2	2	1	1	1	1	0	0	1	0	1	0	1	0	1	0	0	0	1	0	0	0	0	0	0	0
98325966025	5	2019	10	70	1	8		0	777	175	2			2	2	4	4	4	3	4	3	5		5		6			1	0	0	1	0	1	1	0	0	0	0	0	0	0	0	0	0	1	0	0	0
99322756053	3	2019	10	47	1	8		0	70	170	1	888		2	1	4	4	3	1	2	1	2	2	2	2	5	1	2	1	0	0	1	1	1	1	1	1	0	0	1	0	1	0	0	1	1	1	1	0
99374336031	7	2019	5	68	1	1	3	3	80	167	1	55		1	1	4	1	1	3	6		6		2	1	6			1	0	0	1	1	1	1	1	1	0	0	1	0	0	0	0	0	0	0	0	0
02322696026	4	2019	10	89	1	8		0	72	777	1	70		1	2	4	3	2	1	2	3	6		1	3	6			1	1	0	1	0	1	1	0	1	0	1	0	0	0	0	0	0	0	0	0	0
13328046024	3	2019	10	72	1	8		0	80	777	2			1	1	5	4	4	3	1	3	6		1	1	6			0	0	0	0	0	1	0	0	0	1	0	0	0	0	0	0	0	0	0	0	0
20352116068	17	2019	6	31	1	4	2	2	64	777	2			2	2	4	1	1	1	1	1	1	2	1	1	1	1	2	0	1	0	0	0	0	0	0	0	0	1	0	0	0	0	0	0	0	0	0	1
35323626050	7	2019	10	60	1	1	3	3	80	777	1	50		2	2	4	4	3	3	2	3	1	1	1	1	1	1	1	1	0	0	1	0	1	0	0	1	0	1	0	1	0	0	1	0	1	1	1	0
51377436039	30	2019	5	79	1	8		0	85	777	2			2	2	1	1	4	3	4	3	1	1	4	1	4	3	1	1	0	0	1	0	1	0	0	1	0	0	0	1	0	0	0	0	1	0	0	0
51379526034	5	2019	5	67	1	8		0	82	777	1	60		2	1	2	3	2	2	2	3	1	1	1	2	1	2	2	0	1	0	0	0	1	0	0	1	0	1	0	0	0	0	0	0	1	0	0	0
59318976044	15	2019	27	73	1	1	3	3	73	777	1	76		2	2	4	4	4	3	4	3	5		4	1	6			0	0	0	1	1	0	1	0	1	0	1	0	0	0	0	0	0	0	1	0	0
61354786065	16	2019	6	60	1	8		0	66	777	2			2	2	4	1	1	1	1	1	1	1	1	1	5	1	1	0	0	0	0	0	1	1	1	1	0	0	0	0	0	0	0	0	0	0	0	0
76328396054	6	2019	10	80	1	8		0	63	777	2			2	2	4	1	5		1	1	1	1	1	2	6			0	1	0	0	0	1	1	0	0	0	1	0	0	0	0	0	0	0	1	0	0
80378746031	30	2019	5	72	1	8		0	777	777	2			1	1	4	1	1	1	5		1	1	1	1	1	1	1	0	0	0	1	0	1	1	0	1	0	1	1	0	0	0	0	0	0	0	0	0
80379686039	11	2019	5	87	1	1	1	1	95	777	2			1	2	2	3	5		3	1	6		5		1	1	2	1	0	0	0	0	1	0	1	0	0	0	0	0	0	0	0	0	0	0	0	0
82379746035	26	2019	5	78	1	8		0	58	777	2			2	2	4	2	2	1	1	1	1	1	5		1	3	1	1	0	0	1	0	1	0	1	1	0	1	0	1	0	0	0	0	1	0	0	0
86374016038	15	2019	5	67	1	8		0	777	777	2			1	1	4	4	4	3	6		4	3	4	3	6			1	0	1	1	1	1	1	1	1	1	1	0	0	0	0	1	1	0	0	0	0
89328486026	6	2019	10	84	1	8		0	777	777	2			2	2	4	4	2	1	3	1	4	1	4	3	1	1	1	1	0	0	1	1	1	1	0	1	1	0	0	0	0	0	0	0	0	0	0	0
91327916024	18	2019	10	40	1	8		0	75	777	2			2	2	4	3	2	3	1	1	6		1	1	6			0	1	0	1	0	1	1	0	1	1	1	0	0	0	0	0	0	0	0	0	0
92370776030	29	2019	5	78	1	8		0	51	777	1	45		1	1	4	4	3	3	2	2	2	1	2	1	3	1	1	1	1	0	1	1	0	1	0	0	0	0	1	1	1	0	0	0	0	0	0	0
95375786032	18	2019	5	77	1	8		0	92	777	2			2	2	2	4	1	1	2	1	1	3	4	2	6			1	1	0	1	1	1	1	0	1	0	1	0	0	0	0	0	0	0	0	0	0
00311686035	5	2019	27	72	1	6	3	14	66	162	1	66		2	2	4	4	4	3	1	3	4	1	4	2	5	1	1	0	1	1	1	1	1	1	1	1	0	0	1	0	0	0	0	0	0	0	1	1
00327596023	11	2019	10	24	1	6	1	12	78	178	2			1	1	4	5	1	1	5		5		1	1	4	1	4	0	0	0	1	0	1	1	0	1	0	0	0	1	0	0	1	0	0	1	0	1
04323906067	23	2019	10	31	1	6	3	14	78	174	1	52		2	1	4	4	4	1	2	1	2	1	3	2	1	1	1	0	1	1	0	1	1	0	0	1	0	0	0	0	1	0	0	0	0	1	1	1
04323996069	28	2019	10	26	1	6	1	12	82	173	1	75		1	1	2	2	2	3	3	1	1	3	4	1	4	3	4	1	1	0	0	1	1	1	1	1	1	0	1	1	0	0	0	0	0	0	1	0
04377526036	32	2019	5	20	1	6	1	12	75	181				2	2	2	3	3	1	3	1	1	2	2	1	1	1	2	1	1	0	1	1	1	1	0	1	1	1	0	0	0	0	1	0	0	0	0	0
07326526028	6	2019	10	54	1	6	3	14	48	150	1	46		1	2	4	4	4	3	4	3	5		4	2	6			0	1	1	1	1	1	1	0	1	1	0	1	0	0	0	0	0	0	0	0	0
08317336026	7	2019	27	25	1	6	3	14	89	183	1	90		1	1	4	3	3	3	2	2	2	2	3	1	3	1	3	1	0	0	1	1	1	1	1	1	1	0	0	1	1	0	0	1	0	0	0	0
08326866029	11	2019	10	24	1	6	1	12	60	177	1	60		1	1	4	3	3	1	3	1	5		3	1	3	1	1	1	0	0	1	1	1	1	1	1	0	0	0	0	1	1	0	0	0	0	1	0
09323786029	28	2019	10	23	1	6	1	12	65	164	1	56		1	1	4	4	1	1	4	3	3	1	2	1	1	1	1	1	0	0	1	1	1	1	1	1	1	1	0	0	0	0	1	0	0	0	1	1
11320016024	9	2019	10	50	1	6	2	13	76	172	1	52		1	1	4	3	4	3	1	1	1	1	3	1	2	1	2	1	0	0	1	1	1	1	1	1	0	1	0	0	0	0	0	1	0	0	1	0
11322836024	1	2019	10	19	1	6	1	12	70	180				1	1	2	4	2	2	1	3	4	2	4	2	5	1	2	1	1	1	1	0	1	0	0	1	1	0	1	0	0	0	0	0	0	0	1	0
12322196027	28	2019	10	39	1	6	2	13	81	183	2			1	1	4	2	1	1	3	1	4	2	4	3	5	1	1	0	1	0	1	1	1	1	1	1	1	0	0	0	0	0	0	0	1	0	0	0
13327706055	17	2019	10	22	1	6	3	14	77	175	1	64		1	2	4	2	2	1	1	1	1	2	3	1	1	1	2	1	0	1	1	1	0	1	0	1	1	0	0	0	0	0	1	0	1	0	1	0
15325536022	5	2019	10	18	1	6	1	12	76	181				1	1	3	4	4	1	4	3	4	1	3	1	3	2	1	1	1	0	1	1	1	1	1	0	1	0	1	0	0	1	0	0	0	0	0	0
18324006025	22	2019	10	80	1	6	1	12	69	165	2			1	2	4	4	4	1	2	1	1	1	4	1	5	1	1	1	0	1	1	0	1	1	1	1	1	0	1	0	0	0	1	0	0	0	0	1
19327026022	20	2019	10	37	1	6	2	13	72	168	2			1	1	3	2	2	1	3	1	1	2	3	1	1	1	2	1	1	1	1	1	1	0	0	1	0	1	0	0	1	0	0	0	0	1	1	0
20256906018	21	2019	6	23	1	6	1	12	66	176	1	63		1	1	1	4	4	1	2	1	2	1	5		2	1	4	1	1	0	1	1	1	0	0	1	1	1	0	0	0	0	1	0	1	1	0	1
20315406026	8	2019	27	27	1	6	1	12	66	168	1	62		1	1	4	3	3	3	3	3	3	2	2	1	1	1	1	1	0	1	1	1	1	1	0	1	0	1	0	0	1	0	1	0	1	1	0	1
20329516028	17	2019	10	19	1	6	2	13	70	180				2	2	4	4	4	3	3	3	3	2	4	1	4	1	2	1	1	0	1	1	1	0	1	1	0	0	0	1	0	1	0	0	0	0	0	0
21253736013	20	2019	6	38	1	6	1	12	73	166	1	51		1	1	2	1	5		5		5		5		4	1	4	0	1	0	1	0	1	1	1	1	0	0	0	1	0	0	0	0	0	0	0	0
21317356032	12	2019	27	21	1	6	2	13	86	175	1	93		1	1	3	3	1	1	3	1	1	1	2	2	1	1	2	1	1	0	0	1	1	1	1	1	1	0	0	0	0	0	0	0	0	1	0	0
21359136038	10	2019	6	66	1	6	3	14	110	175	1	55		1	1	4	2	1	1	1	3	4	2	3	1	5	1	2	1	1	1	1	1	1	1	1	1	0	1	0	0	1	0	0	0	0	1	0	0
21374736005	33	2019	5	22	1	6	1	12	67	180	1	67		1	1	1	3	2	3	2	1	5		2	1	5	1	2	1	1	0	1	0	1	1	0	1	0	1	1	0	0	0	0	0	0	0	0	1
21377406035	31	2019	5	25	1	6	3	14	71	175	1	56		1	2	4	3	1	3	1	1	4	3	2	2	2	1	1	1	0	0	1	0	1	1	0	1	0	0	0	0	1	1	0	0	1	0	1	0
22329506021	6	2019	10	44	1	6	2	13	165	180	1	84		1	1	3	4	3	1	2	3	1	1	1	2	1	3	1	1	1	0	1	0	1	1	0	1	1	0	0	0	0	0	0	0	0	0	1	0
23358136034	9	2019	6	27	1	6	3	14	90	188	1	78		1	1	4	2	1	1	1	1	5		5		4	1	4	0	0	0	1	0	1	1	1	1	0	0	0	1	0	0	0	0	0	0	0	0
24311636037	5	2019	27	33	1	6	2	13	78	178	1	58		1	1	4	3	3	1	3	1	2	1	1	1	1	2	1	1	1	0	1	0	1	1	0	1	1	1	0	0	0	0	1	0	0	0	0	0
24351246037	27	2019	6	24	1	6	2	13	82	169	1	85		1	1	3	2	3	1	2	1	2	1	3	1	2	1	2	1	1	0	1	1	1	1	1	1	1	0	0	0	0	1	0	0	0	0	0	0
24352576063	8	2019	6	62	1	6	2	13	80	167	1	70		1	1	3	3	3	1	3	1	2	1	3	2	2	1	1	1	1	1	1	1	1	1	1	1	0	1	1	0	1	0	0	0	0	0	0	0
24370286004	32	2019	5	46	1	6	2	13	85	175	1	66		1	1	3	3	3	1	3	1	1	2	3	1	3	1	2	1	0	1	1	1	1	1	0	1	0	1	1	1	0	0	1	0	0	0	0	0
25311496068	25	2019	27	20	1	6	1	12	73	176				1	1	5	3	3	1	3	1	1	2	4	2	6			0	1	0	1	0	0	0	0	1	1	0	1	0	0	0	0	0	0	0	0	0
25316886039	14	2019	27	20	1	6	2	13	78	176				1	1	4	4	3	3	2	3	2	2	4	2	5	1	1	1	0	1	1	1	1	1	0	1	0	1	1	0	0	0	0	0	0	0	0	1
25317646008	4	2019	27	23	1	6	3	14	83	173	1	79		1	1	4	4	6		4	1	4	2	4	2	1	1	1	1	1	0	1	1	1	1	1	1	1	0	0	0	0	0	1	0	0	0	1	0
25324366025	18	2019	10	31	1	6	2	13	109	190	2			1	1	4	1	1	1	1	1	2	3	1	1	4	3	2	0	0	0	0	1	1	1	1	1	1	0	1	1	0	0	0	0	1	1	1	1
25355716060	25	2019	6	60	1	6	3	14	89	189	2			2	2	2	1	1	1	1	1	1	1	3	1	2	1	2	0	0	0	0	0	1	1	0	1	0	1	0	1	0	0	0	0	0	0	0	0
25356786001	16	2019	6	22	1	6	2	13	87	181	1	81		1	1	3	3	2	2	2	3	1	2	2	1	6			1	0	0	1	1	1	0	1	1	0	0	0	0	0	0	0	0	0	0	0	0
25378606031	23	2019	5	50	1	6	1	12	95	164	1	75		2	2	4	4	4	3	2	3	1	2	1	2	5	1	1	1	0	0	1	0	1	0	0	1	0	0	0	0	0	0	0	0	0	0	0	0
26252906016	3	2019	6	20	1	6	1	12	97	187				1	1	3	1	1	3	1	3	2	3	2	2	6			0	0	0	1	0	1	1	0	1	1	0	0	0	1	1	0	0	0	0	1	0
26351136033	24	2019	6	68	1	6	2	13	78	172	1	60		1	1	2	4	2	1	3	1	4	2	4	1	5	1	1	1	1	1	1	1	1	0	1	1	0	1	0	0	0	0	0	1	0	1	0	0
26353826062	2	2019	6	68	1	6	3	14	80	172	2			1	1	4	3	2	3	2	3	2	2	1	2	6			1	1	0	1	0	1	1	0	1	0	1	0	0	0	0	0	0	0	0	0	0
26356606062	31	2019	6	20	1	6	2	13	60	170				1	1	2	2	1	2	3	2	1	2	4	2	1	1	2	0	0	0	1	1	1	0	0	1	1	1	0	0	1	0	0	1	0	0	0	0
26370966008	4	2019	5	24	1	6	3	14	64	174	1	61		1	1	4	4	4	3	1	3	2	2	4	1	1	1	1	1	1	0	1	1	1	1	1	1	1	0	0	1	1	0	0	0	0	0	0	0
26376486036	6	2019	5	23	1	6	3	14	97	186	1	90		1	1	4	1	5		1	1	2	1	2	1	1	1	3	0	1	0	0	1	1	1	0	1	1	0	0	1	0	0	0	0	0	0	0	0
26377316008	25	2019	5	27	1	6	2	13	78	172	1	60		1	1	4	4	4	2	3	1	1	1	3	1	3	2	5	1	1	0	1	1	1	1	0	1	1	0	1	1	1	0	0	1	0	0	0	0
27326576024	14	2019	10	24	1	6	3	14	80	170	2			1	1	4	2	3	1	2	1	1	1	2	1	2	1	2	0	0	1	1	1	1	1	0	1	0	0	0	0	0	0	0	1	0	1	1	1
27355546004	18	2019	6	24	1	6	1	12	96	185	1	98		2	2	4	1	1	1	5		5		1	1	3	1	777	0	0	0	0	0	1	1	1	1	0	0	0	1	0	0	0	0	1	0	1	0
27357236031	18	2019	6	53	1	6	3	14	80	171	1	70		2	2	3	4	2	1	4	3	2	1	4	1	5	3	777	0	0	1	1	0	1	1	0	1	0	0	0	0	0	0	0	0	0	0	0	1
27371766008	7	2019	5	39	1	6	2	13	93	180	1	75		1	1	2	2	1	1	3	3	5		2	1	1	2	2	1	1	0	0	0	1	0	0	1	1	0	0	0	0	0	0	1	0	0	0	0
28271566052	33	2019	5	22	1	6	1	12	65	178	1	59		1	1	4	1	2	2	1	2	1	1	1	1	4	1	6	0	0	0	0	0	1	1	0	1	0	0	0	1	0	0	0	1	1	0	1	1
28313796043	28	2019	27	25	1	6	3	14	76	180	1	75		1	1	3	3	3	1	3	1	4	3	3	1	4	1	1	1	0	0	1	0	1	1	0	1	1	0	0	1	0	0	0	0	0	0	0	1
28316896009	19	2019	27	19	1	6	3	14	100	172				1	1	2	1	1	1	1	2	3	1	1	1	2	1	1	0	0	0	0	0	1	1	1	1	0	1	0	0	0	0	1	0	0	0	0	1
28370116032	23	2019	5	54	1	6	1	12	75	178	2			1	2	3	4	3	1	2	1	5		3	1	3	1	2	1	0	0	1	1	1	1	1	1	0	0	0	0	1	1	0	0	0	0	0	1
28374956009	7	2019	5	38	1	6	2	13	60	176	2			1	1	2	3	3	1	2	3	5		1	1	1	1	1	1	0	0	1	1	1	1	0	1	1	0	0	0	1	0	0	0	0	0	0	0
28377596033	13	2019	5	22	1	6	1	12	77	174	1	70		2	2	4	3	3	1	3	3	2	3	2	2	1	1	2	1	0	0	1	1	1	1	1	1	0	0	0	0	0	0	0	1	0	0	1	0
29257796019	31	2019	6	25	1	6	3	14	69	170	1	64		2	2	4	3	1	1	1	3	5		5		2	1	1	1	0	0	1	0	1	1	1	1	0	0	1	0	0	1	0	0	0	0	1	1
29273556059	24	2019	5	29	1	6	3	14	63	179	1	58		2	2	1	3	1	1	3	1	1	1	1	1	6			0	0	0	0	0	0	0	0	1	1	0	0	1	0	0	0	0	0	0	0	0
29311406008	20	2019	27	69	1	6	2	13	68	170	1	67		1	1	3	3	3	1	3	3	1	1	2	1	5	1	2	1	1	0	1	1	1	1	0	1	1	0	0	0	0	0	0	0	0	0	0	1
29315856006	13	2019	27	24	1	6	2	13	80	185	1	70		1	1	4	1	1	1	2	1	1	1	4	2	2	1	2	0	0	0	0	1	1	1	1	1	0	0	0	1	0	0	0	0	0	0	0	0
29327466062	26	2019	10	24	1	6	3	14	76	177	2			1	1	2	3	3	3	3	1	1	1	2	1	6			1	0	0	1	1	1	1	0	1	1	0	0	0	0	0	0	0	0	0	0	1
29351546064	1	2019	6	42	1	6	2	13	78	175	1	56		2	2	3	4	3	3	2	3	1	3	2	3	1	1	2	1	0	0	1	0	0	1	0	1	0	1	0	0	0	0	0	0	0	1	0	0
29354706004	35	2019	6	18	1	6	2	13	71	180				1	2	4	2	3	1	2	3	5		1	1	3	3	4	1	1	0	0	0	1	1	1	1	0	0	0	0	0	1	0	0	0	0	0	0
29358256033	17	2019	6	28	1	6	1	12	83	169	1	130		1	1	5	4	4	3	5		6		6		5	2	2	1	0	0	0	1	1	0	1	1	1	0	0	0	0	0	0	0	0	0	0	0
30326376023	18	2019	10	19	1	6	1	12	68	185				2	2	1	4	3	3	1	3	4	2	4	2	1	1	1	1	0	0	1	1	1	1	0	1	0	1	0	1	1	0	1	0	0	1	1	0
30351156061	9	2019	6	20	1	6	3	14	116	186				1	1	4	1	1	1	5		1	2	6		1	1	3	0	0	0	0	0	1	0	0	1	0	0	0	1	0	0	0	0	0	0	0	1
30353726060	29	2019	6	38	1	6	1	12	88	165	2			1	1	4	4	4	1	3	3	1	2	2	2	1	1	2	1	1	0	1	1	0	1	0	1	1	0	0	1	0	0	0	0	1	0	0	0
31359716061	7	2019	6	43	1	6	2	13	80	172	2			1	1	4	3	3	3	2	3	3	1	4	1	6			1	1	0	1	1	1	1	1	1	0	1	1	0	1	1	0	0	0	1	0	0
32310576046	11	2019	27	18	1	6	1	12	76	175				1	1	1	2	2	3	5		1	2	2	2	2	2	1	1	0	1	1	1	1	0	1	1	0	1	0	1	0	0	0	1	0	0	1	0
32318416001	10	2019	27	22	1	6	3	14	82	191	1	82		1	1	4	4	4	3	4	3	1	1	4	3	6			1	1	1	1	1	1	1	0	0	0	0	1	0	0	0	0	0	0	0	0	0
33310426007	23	2019	27	72	1	6	3	14	100	202	1	115		1	1	4	2	4	1	2	1	4	2	2	1	6			1	0	1	1	0	1	1	1	1	0	0	0	0	0	0	0	0	1	0	1	0
33325656050	20	2019	10	59	1	6	2	13	106	168	2			1	1	4	2	3	3	1	1	1	3	2	1	2	2	2	0	0	0	1	1	1	1	1	1	0	1	1	1	0	0	0	0	1	0	0	0
34327226048	8	2019	10	48	1	6	2	13	100	187	1	86		1	1	4	3	4	1	2	3	2	3	1	1	1	1	4	1	1	0	1	0	1	1	0	1	1	1	0	0	0	0	0	0	0	0	0	0
34355166064	7	2019	6	19	1	6	1	12	92	187				2	2	4	4	5		2	1	2	2	4	2	5	2	1	1	0	0	1	1	1	1	0	1	1	0	0	0	0	0	0	1	0	0	0	1
35372176032	17	2019	5	47	1	6	1	12	100	180	1	100		1	1	4	2	3	1	2	1	2	3	2	1	1	1	6	1	1	0	0	0	0	1	1	1	0	0	1	1	0	1	0	0	1	1	0	0
36254636012	6	2019	6	20	1	6	2	13	72	178				1	1	4	4	4	1	5		5		1	1	1	2	1	1	0	0	1	1	1	1	0	1	0	1	0	0	0	0	1	0	1	0	0	1
37321876060	6	2019	10	40	1	6	3	14	85	173	1	68		1	1	3	1	1	1	3	1	1	1	3	2	1	3	1	0	1	0	0	1	0	1	0	1	1	0	0	1	0	0	0	0	0	0	1	0
37323416050	17	2019	10	56	1	6	3	14	88	164	1	60		1	1	3	3	2	3	3	3	2	2	4	1	5	1	1	1	0	0	1	1	1	1	0	1	1	0	0	0	0	0	0	0	0	1	0	0
38323436053	22	2019	10	69	1	6	3	14	99	180	1	72		1	1	4	4	2	1	2	1	1	2	2	3	2	3	2	1	0	0	1	1	1	1	0	1	1	1	0	1	0	0	0	0	0	1	0	0
38326376025	20	2019	10	70	1	6	3	14	74	166	2			1	1	4	4	3	1	4	1	5		4	2	5	1	1	0	1	1	1	1	1	1	1	1	0	0	0	0	1	0	0	0	1	1	0	0
39311946034	10	2019	27	28	1	6	3	14	72	187	1	64		1	1	4	1	5		1	2	1	1	1	2	2	1	3	0	0	0	0	0	1	1	0	1	1	0	0	0	0	0	0	0	1	0	0	0
40312586022	24	2019	27	29	1	6	3	14	61	170	1	58		1	1	2	3	2	1	3	1	1	1	1	1	3	1	3	1	1	0	1	0	1	0	0	1	0	1	0	1	0	0	1	0	0	1	0	0
40315236021	15	2019	27	46	1	6	2	13	83	175	1	78		2	2	2	1	5		1	1	6		6		6			1	1	0	0	0	1	1	0	0	1	0	0	0	0	0	0	0	0	0	0	0
40371626038	14	2019	5	68	1	6	1	12	85	172	1	60		1	1	2	4	3	1	1	1	5		4	2	6			1	0	1	1	1	1	1	0	0	0	1	0	0	0	0	0	0	0	0	1	0
41311486030	7	2019	27	21	1	6	3	14	76	172	1	82		1	1	6	6					6		6		6			0	1	0	0	1	1	0	1	1	0	0	0	0	0	0	0	0	0	0	0	1
41317286029	13	2019	27	19	1	6	2	13	62	176				1	1	4	1	1	1	1	1	2	1	2	1	1	1	1	0	1	0	0	1	1	1	0	1	0	1	0	0	0	0	0	0	0	0	1	0
41317676052	26	2019	27	58	1	6	3	14	64	160	2			1	1	1	3	2	1	2	1	2	1	4	2	1	1	1	1	1	1	1	1	0	0	0	1	0	0	1	0	0	0	0	0	0	0	0	0
41356176066	8	2019	6	27	1	6	3	14	89	158	1	54		1	1	3	2	1	1	2	1	5		5		4	3	2	0	1	0	1	0	1	1	0	1	0	0	0	1	0	0	0	0	0	0	0	0
42311876024	29	2019	27	47	1	6	3	14	68	170	1	56		1	1	4	3	3	1	3	1	2	3	2	1	1	2	1	1	1	1	1	1	1	0	1	1	1	1	1	0	0	0	1	1	0	0	1	1
42317216028	6	2019	27	70	1	6	3	14	64	170	2			1	1	4	2	2	1	2	1	5		4	1	4	1	2	1	1	1	1	1	1	1	0	1	0	0	0	1	0	0	0	0	1	0	0	0
42321296063	13	2019	10	28	1	6	3	14	58	164	2			2	1	4	4	4	1	4	1	2	3	2	1	4	1	4	1	1	1	1	1	1	1	1	1	1	0	0	1	1	0	0	0	1	1	1	0
42350636062	7	2019	6	55	1	6	3	14	70	167	1	68		1	1	4	2	1	3	1	1	1	2	2	1	1	1	2	0	1	1	1	1	1	1	1	1	1	0	1	0	0	0	0	0	0	0	0	0
42351966066	1	2019	6	56	1	6	3	14	90	180	1	58		1	1	3	4	4	1	1	1	1	1	1	1	2	1	2	0	0	1	1	1	1	1	0	1	0	0	0	1	0	0	0	0	0	0	0	1
43311556022	30	2019	27	78	1	6	3	14	87	182	2			1	1	3	3	3	1	1	2	6		5		4	2	6	1	0	0	1	1	1	1	0	1	1	0	0	1	0	0	0	0	0	0	0	1
43316526029	15	2019	27	43	1	6	3	14	86	171	1	76		1	1	2	2	3	1	3	1	2	2	4	3	2	1	3	1	1	0	1	1	1	1	1	1	0	0	0	0	0	0	0	1	0	0	0	0
43316856025	25	2019	27	53	1	888		14	108	165	1	73		1	1	2	4	2	3	1	3	1	2	2	2	1	2	1	1	0	0	1	1	0	1	0	1	0	1	0	0	0	0	0	0	0	0	0	0
43358106065	13	2019	6	46	1	6	2	13	90	168	1	73		1	1	4	2	1	1	1	1	1	1	2	2	5	1	1	1	1	0	1	1	1	1	1	1	0	1	0	0	0	0	1	0	0	1	1	0
44311286056	15	2019	27	30	1	6	2	13	82	170	2			2	2	3	2	2	1	1	1	5		4	1	6			0	1	0	1	1	1	1	1	1	0	1	0	0	0	0	0	0	0	0	0	0
44315416029	14	2019	27	50	1	888		14	67	166	2			1	2	4	4	4	1	1	1	2	1	4	1	6			1	1	1	1	1	1	1	1	1	1	1	1	0	0	0	0	0	0	1	1	1
44316556026	6	2019	27	20	1	6	3	14	84	184				1	1	3	2	3	1	2	3	2	2	3	2	1	3	3	1	1	0	1	1	1	1	0	1	0	0	0	0	0	0	0	0	0	0	1	1
44351176068	17	2019	6	19	1	6	2	13	67	186				1	1	4	2	2	1	3	1	2	2	2	2	3	1	2	1	1	0	1	0	1	1	1	1	0	0	0	1	1	0	0	0	1	1	0	0
45312596020	17	2019	27	66	1	6	2	13	58	170	1	58		1	1	3	3	3	1	1	1	1	1	2	2	5	1	1	1	1	0	1	1	1	1	0	1	0	0	1	0	0	0	0	1	0	0	0	0
45316856057	7	2019	27	33	1	6	2	13	112	187	1	69		1	1	6	6					6		1	2	4	2	1	0	0	0	0	0	1	0	0	1	0	0	0	1	1	0	0	1	0	0	0	0
45321936029	6	2019	10	25	1	6	2	13	59	172	1	72		1	1	3	4	1	2	3	1	5		2	3	2	1	2	0	1	0	1	1	1	1	0	1	1	1	0	1	0	0	1	0	0	1	0	0
45358686062	23	2019	6	59	1	6	3	14	72	165	1	65		1	1	4	2	2	1	1	1	2	1	3	1	1	2	1	1	1	0	1	1	1	1	0	1	1	1	0	0	0	0	0	0	0	1	0	0
45373276006	13	2019	5	18	1	6	3	14	76	169				1	1	4	1	2	3	5		5		5		4	1	4	0	0	0	1	0	1	1	1	1	1	0	0	1	0	0	0	0	0	0	0	0
46370196035	26	2019	5	63	1	6	2	13	105	185	1	83		1	1	1	3	3	3	1	3	4	3	3	1	1	2	2	1	1	1	1	1	1	0	0	1	1	0	1	0	0	0	0	0	0	0	1	1
47314536033	7	2019	27	24	1	6	2	13	80	187	2			888	2	3	1	1	3	1	3	2	2	1	1	1	1	3	0	0	0	0	1	1	1	0	1	0	0	1	1	0	0	0	0	0	1	0	1
47314596026	29	2019	27	58	1	6	1	12	72	179	1	72		2	2	4	4	4	1	4	1	2	1	4	2	6			1	1	0	1	1	1	1	1	1	0	1	0	0	0	0	0	0	0	0	1	1
47351416069	2	2019	6	22	1	6	2	13	83	165	1	76		1	1	4	2	2	1	1	1	1	2	1	3	2	3	3	1	0	0	0	1	1	1	0	1	0	0	0	1	0	0	0	0	0	0	1	0
47354106068	27	2019	6	60	1	6	2	13	85	183	1	63		1	1	4	2	1	1	1	1	2	1	3	1	1	1	1	1	0	0	0	1	0	1	1	1	0	1	0	1	1	0	0	0	0	0	0	1
47354956069	17	2019	6	46	1	6	3	14	80	159	1	72		1	1	1	3	3	1	2	1	1	2	2	1	1	1	2	1	1	0	1	1	1	0	0	1	0	0	0	0	0	0	0	0	1	0	0	0
47370296032	12	2019	5	57	1	6	3	14	78	166	2			1	1	3	3	3	1	2	1	2	2	2	2	6			1	0	0	1	0	1	1	0	1	1	1	0	0	1	0	0	0	0	0	0	0
48310346046	6	2019	27	43	1	6	2	13	71	179	1	68		2	2	3	3	3	1	3	1	1	1	2	2	6			0	0	0	0	1	0	0	0	1	1	0	0	0	0	0	0	1	1	0	1	0
48315626038	3	2019	27	82	1	6	3	14	73	172	1	50		1	1	3	3	3	1	2	1	1	1	2	2	2	1	1	1	1	0	1	1	1	1	1	1	0	0	0	0	0	0	1	1	0	1	0	1
48328566095	28	2019	10	30	1	6	1	12	105	183	1	130		1	1	4	2	2	1	5		5		3	1	2	2	4	0	1	0	0	1	1	1	0	1	0	0	0	0	0	0	0	0	0	0	0	1
48374256000	21	2019	5	69	1	6	2	13	55	165	2			1	1	5	4	4	3	1	3	5		2	2	3	1	1	1	0	0	1	1	1	0	1	1	0	0	0	1	0	0	0	0	1	1	0	1
49310386046	8	2019	27	43	1	6	3	14	65	185	2			2	2	2	2	2	1	1	1	1	2	4	2	3	1	2	0	0	0	0	1	1	0	0	1	1	0	1	0	0	0	0	0	0	0	0	1
49311186058	3	2019	27	41	1	6	3	14	100	184	1	79		1	1	1	4	2	3	1	2	2	2	2	1	6			1	1	0	1	1	0	0	0	1	0	1	0	0	0	0	0	0	0	0	0	1
49311616004	22	2019	27	42	1	6	2	13	90	183	1	84		1	1	4	3	2	3	2	3	1	2	4	2	1	1	1	1	1	1	1	1	1	1	1	1	0	1	0	0	0	0	0	0	0	0	0	0
49312446023	7	2019	27	80	1	6	3	14	68	175	1	70		1	2	3	3	3	3	4	3	4	1	2	2	6			1	1	1	1	1	0	1	1	1	1	1	0	0	0	0	0	0	0	0	0	0
49316036030	21	2019	27	26	1	6	2	13	77	175	2			1	1	2	3	2	1	3	1	2	1	4	1	5	1	1	1	1	1	1	1	1	1	0	0	1	0	0	0	0	0	0	0	0	0	0	0
49318966030	18	2019	27	33	1	6	3	14	95	184	1	80		1	1	4	4	4	1	4	1	1	1	3	1	1	1	1	1	1	0	1	1	1	1	0	1	1	1	0	1	1	0	1	0	1	0	0	1
49353456062	30	2019	6	52	1	6	2	13	83	176	1	62		1	1	4	4	2	3	3	3	5		3	1	2	1	2	1	0	1	1	1	1	1	0	1	1	1	0	0	0	0	0	0	0	1	0	0
49378106035	26	2019	5	26	1	6	3	14	79	168	1	65		1	1	4	3	3	3	2	2	1	1	1	1	2	1	1	1	0	0	1	1	1	1	0	1	1	1	0	0	0	1	0	0	1	0	0	0
50311556003	1	2019	27	40	1	6	2	13	82	180	1	60		2	2	3	1	1	1	1	1	1	1	1	2	1	1	2	0	1	0	0	1	1	1	0	1	0	1	0	0	0	0	1	0	1	0	0	0
51320156028	22	2019	10	19	1	6	1	12	81	189				2	2	3	4	4	1	2	1	5		4	2	5	1	1	1	1	1	1	1	1	1	1	1	0	0	0	1	0	0	0	0	0	0	0	0
52355876035	8	2019	6	19	1	6	1	12	57	170				1	1	1	2	2	3	3	3	1	3	4	3	3	1	4	0	1	0	1	1	0	0	1	1	0	1	0	1	0	0	0	0	1	0	0	1
53351616000	37	2019	6	49	1	6	2	13	120	177	2			1	1	4	1	1	1	1	3	1	1	1	1	1	1	2	0	0	0	1	0	1	1	0	1	0	0	0	0	0	0	0	0	0	0	0	1
53352306069	22	2019	6	27	1	6	2	13	80	182	1	68		1	1	4	3	3	3	6		1	1	1	1	1	1	1	1	0	0	1	1	1	1	1	1	1	0	0	0	1	0	0	0	1	1	0	1
54353346061	33	2019	6	22	1	6	2	13	82	176	1	67		1	1	4	2	2	1	2	1	1	1	3	2	2	1	2	1	0	1	1	1	1	1	1	1	1	1	0	1	1	0	0	0	1	1	0	1
54353696006	13	2019	6	48	1	6	3	14	103	187	2			1	1	1	2	3	1	2	1	6		4	2	1	2	1	0	1	0	1	1	0	0	1	1	0	0	0	0	0	0	0	0	0	0	0	0
54374266033	36	2019	5	62	1	6	1	12	78	165	1	53		1	1	5	4	4	1	5		5		2	1	1	1	2	1	0	0	1	1	1	0	0	1	0	0	0	0	0	0	0	0	0	1	0	0
54377166030	14	2019	5	20	1	6	2	13	98	189				2	2	3	3	3	1	2	1	1	2	1	1	5	1	2	1	1	0	1	1	1	1	1	0	0	0	0	0	0	0	0	0	0	1	1	0
55314596000	14	2019	27	37	1	6	1	12	80	175	1	60		1	1	4	2	2	3	3	3	4	2	2	1	1	1	1	0	0	0	1	1	1	1	1	1	0	1	0	0	0	0	1	0	0	0	1	0
55324996022	5	2019	10	58	1	6	3	14	84	168	1	75		1	1	1	4	4	1	1	1	1	1	3	1	1	1	1	1	1	0	1	0	1	0	0	1	0	1	0	0	0	0	0	0	1	0	0	0
55351376060	20	2019	6	31	1	6	1	12	67	175	1	62		1	1	3	1	1	2	5		2	3	5		3	1	6	0	0	0	0	1	1	1	1	1	1	0	0	1	0	0	0	0	1	0	0	0
55371436039	18	2019	5	54	1	6	3	14	74	167	1	45		2	2	4	1	1	1	1	1	2	2	1	1	2	1	2	1	1	0	0	0	1	1	0	1	0	1	0	0	0	0	1	0	0	0	1	0
56321546020	22	2019	10	50	1	6	3	14	70	180	2			1	1	3	3	3	1	1	2	2	2	2	2	2	1	4	1	0	0	1	0	1	1	1	1	0	1	0	1	0	0	0	0	0	0	0	0
56373476034	32	2019	5	53	1	6	2	13	76	159	2			1	1	1	1	1	1	5		1	2	1	1	2	3	2	0	0	0	0	1	1	0	0	1	1	0	0	0	1	1	0	0	0	0	0	1
57355246005	13	2019	6	25	1	6	2	13	64	167	2			2	1	4	1	4	1	2	1	1	2	1	1	4	3	2	1	1	0	1	1	1	1	0	0	1	0	0	1	1	0	0	1	1	0	1	1
57355836030	2	2019	6	28	1	6	3	14	76	166	1	57		1	1	3	3	2	1	2	1	1	2	4	3	4	2	2	1	1	0	1	1	1	1	0	1	1	1	0	1	1	1	0	0	0	0	0	1
57355996030	21	2019	6	23	1	6	3	14	100	183	1	79		1	1	4	2	4	3	1	1	5		1	1	1	1	6	1	0	0	1	0	0	0	0	1	1	1	0	1	0	1	1	0	1	1	1	0
57357316066	8	2019	6	33	1	6	2	13	64	169	2			1	1	4	2	3	1	2	1	3	2	3	3	2	1	2	1	1	1	1	1	1	0	1	1	0	1	0	1	1	0	0	1	0	1	1	0
57376536038	10	2019	5	42	1	6	3	14	74	165	2			1	1	4	4	2	3	2	1	2	1	2	1	1	1	2	1	0	0	1	1	1	1	1	1	0	0	0	0	0	0	0	0	0	0	0	1
59373626035	6	2019	5	30	1	6	2	13	80	174	1	72		1	1	3	2	2	1	5		5		2	1	2	3	2	0	1	0	1	1	1	1	0	1	0	0	0	1	0	0	0	1	0	1	0	0
60351316063	3	2019	6	18	1	6	1	12	91	183				2	2	4	4	4	1	2	3	2	2	4	3	5	3	4	1	1	0	1	1	1	1	1	1	0	1	0	0	0	0	0	0	0	0	1	0
60351366061	33	2019	6	21	1	6	3	14	113	188	1	90		1	1	4	4	4	3	2	3	3	3	1	1	1	1	3	1	0	0	0	0	1	1	0	1	0	0	0	1	0	0	0	0	0	0	0	1
61311786039	25	2019	27	83	1	6	1	12	106	180	1	75		1	1	3	4	3	1	3	1	1	1	4	1	6			1	1	0	1	1	1	0	0	1	0	0	0	0	0	1	0	0	0	1	0	0
61350626063	6	2019	6	40	1	6	3	14	65	175	1	52		1	1	3	3	3	1	1	1	5		5		5	3	1	1	0	0	0	0	1	0	0	1	1	1	0	0	1	0	0	0	0	0	0	0
62312576036	2	2019	27	23	1	6	2	13	70	168	1	68		1	1	1	4	4	3	2	3	6		4	2	6			1	1	0	1	1	1	0	1	1	1	0	0	0	0	0	0	0	0	0	0	0
62312796033	3	2019	27	53	1	6	2	13	77	177	1	72		1	1	3	4	2	1	3	1	2	1	3	1	2	1	2	1	0	1	1	1	1	1	0	1	1	1	0	0	0	0	0	0	0	0	0	0
62327726053	1	2019	10	47	1	6	3	14	70	168	1	60		1	1	4	3	2	3	1	2	1	1	3	3	6			0	1	0	1	1	1	1	1	1	0	0	0	0	0	0	0	0	0	0	0	0
62351336064	8	2019	6	62	1	6	3	14	100	180	2			1	1	4	4	1	1	2	1	5		1	1	1	1	3	0	1	1	1	1	1	1	1	1	1	1	0	0	0	0	0	0	0	0	0	0
62353176065	26	2019	6	33	1	6	2	13	67	162	1	51		1	1	4	3	3	1	1	1	1	1	2	1	2	1	3	1	1	1	0	0	1	1	1	1	0	0	0	0	0	0	0	0	0	0	1	0
63312716030	27	2019	27	69	1	6	3	14	100	169	1	60		1	1	1	4	3	1	2	1	1	2	2	1	1	3	2	1	0	1	1	1	0	0	0	1	1	0	0	0	1	0	1	0	0	0	0	0
63314766090	4	2019	27	53	1	6	3	14	66	167	2			1	1	3	4	4	1	1	1	1	1	4	1	6			1	0	1	1	0	1	1	0	1	1	0	0	0	0	0	0	0	0	0	0	0
63372666030	35	2019	5	33	1	6	2	13	105	194	1	90		1	1	4	3	2	3	1	3	2	3	1	3	2	1	3	1	0	0	1	0	1	1	0	1	1	0	0	0	0	0	0	0	0	0	0	0
63374336031	33	2019	5	19	1	6	1	12	90	174				1	2	1	3	3	1	5		1	2	5		5	1	2	1	0	0	1	0	0	0	0	1	0	0	0	1	0	0	0	0	0	0	0	0
64314896044	13	2019	27	25	1	6	1	12	70	178	1	63		1	1	4	2	2	1	5		1	2	1	2	3	1	1	1	0	0	1	0	1	1	0	1	0	1	1	1	0	0	0	0	0	0	0	0
64315526032	7	2019	27	20	1	6	1	12	85	187				1	1	3	3	3	3	3	3	2	1	4	3	1	1	2	1	0	1	1	1	1	0	0	1	0	0	0	0	0	0	0	0	0	0	1	0
64315746032	23	2019	27	25	1	6	2	13	90	198	1	120		1	1	2	3	3	1	1	1	4	2	2	1	2	1	1	1	0	0	1	1	1	1	0	1	0	0	0	1	0	0	0	1	0	0	1	0
64375366032	26	2019	5	27	1	6	1	12	70	182	2			1	1	4	4	4	3	1	3	5		2	3	3	1	3	1	0	0	1	1	1	1	0	1	0	0	0	0	0	0	0	0	0	0	0	0
64379196031	8	2019	5	22	1	6	2	13	75	174	1	72		1	1	3	4	4	1	1	1	1	2	1	1	2	1	4	1	0	0	1	1	1	1	0	1	1	1	0	0	1	0	0	0	1	0	1	0
65313656032	29	2019	27	54	1	888		14	93	182	1	75		1	1	2	4	4	1	4	1	4	2	4	1	1	1	1	1	0	1	1	1	1	1	1	1	0	0	0	0	0	0	0	0	0	1	0	1
65372366039	31	2019	5	69	1	6	2	13	72	175	1	69		1	1	2	4	4	1	3	1	2	1	4	2	6			1	1	1	1	1	1	1	0	1	1	0	1	0	0	0	0	1	1	0	1	0
66354106069	3	2019	6	20	1	6	3	14	74	173				1	1	4	4	3	1	3	1	5		3	1	6			1	1	0	1	1	1	1	0	1	1	1	1	0	0	0	0	0	0	0	0	0
66359106060	14	2019	6	40	1	6	2	13	110	188	1	70		1	1	1	4	3	1	5		5		4	1	6			1	1	0	1	1	1	0	0	1	0	0	0	0	0	0	0	0	0	0	0	0
66371536036	36	2019	5	63	1	6	1	12	78	179	2			1	1	4	4	4	1	2	1	1	3	1	1	5	1	1	1	0	0	1	0	1	1	1	1	1	0	0	0	0	0	0	0	0	0	0	0
66377196035	23	2019	5	22	1	6	2	13	94	181	2			2	2	1	5	1	1	5		5		6		1	1	2	0	0	0	1	1	0	1	0	1	0	1	0	0	0	0	0	0	0	0	0	0
66379166032	11	2019	5	51	1	6	2	13	100	187	1	85		1	1	3	4	3	1	1	3	1	3	3	1	1	1	4	1	0	0	1	1	1	1	0	1	1	0	0	0	0	0	0	1	1	0	0	0
66379326032	7	2019	5	33	1	6	2	13	102	179	1	70		2	2	4	3	3	1	2	1	5		1	2	1	1	2	1	0	0	1	1	1	1	0	1	0	0	0	1	0	0	0	0	0	0	0	0
67311646030	12	2019	27	19	1	6	2	13	69	179				2	1	3	3	6		3	3	6		6		2	1	1	1	0	0	1	0	1	1	1	1	0	1	0	1	0	0	0	0	0	1	0	0
68379546032	12	2019	5	22	1	6	3	14	72	170	1	63		1	1	3	3	2	1	3	1	5		5		5	1	1	1	0	0	1	1	1	1	1	1	0	0	0	0	0	0	0	0	1	0	0	0
69317886046	15	2019	27	60	1	6	3	14	71	181	1	71		1	1	3	3	1	1	3	1	1	1	1	2	4	1	2	0	0	1	1	0	1	1	1	1	0	1	0	1	0	0	1	0	1	1	1	0
69327526052	6	2019	10	64	1	6	3	14	75	165	2			1	1	2	3	2	2	2	2	1	1	1	1	1	1	2	0	0	0	1	1	0	0	1	1	1	0	0	0	0	0	0	1	0	0	1	0
69354426033	2	2019	6	37	1	6	2	13	92	176	1	63		1	1	1	1	5		5		1	1	5		2	1	6	0	0	0	0	0	1	1	0	1	1	0	0	0	0	0	0	0	0	0	0	0
69354756068	27	2019	6	43	1	6	2	13	85	182	2			1	1	4	2	4	1	1	3	2	2	2	1	5	3	2	1	1	0	1	1	1	1	1	1	0	1	0	0	0	0	0	1	0	0	0	0
71317526033	4	2019	27	21	1	6	1	12	68	177	1	65		1	1	4	1	1	1	1	1	2	2	3	1	2	1	1	1	0	0	1	1	1	1	1	1	0	1	0	0	1	1	1	0	0	0	0	1
71374306031	22	2019	5	19	1	6	3	14	79	187				2	2	4	2	4	1	2	1	3	1	1	2	1	1	3	1	1	0	1	0	1	1	0	1	1	0	0	1	0	0	0	0	1	1	0	1
73312306023	18	2019	27	46	1	6	3	14	70	180	1	64		1	1	4	4	3	3	3	1	6		4	3	6			1	1	0	1	1	1	1	0	1	0	0	0	0	0	0	1	1	0	0	0	0
73315466025	2	2019	27	32	1	6	1	12	98	172	1	80		1	1	3	3	4	1	5		2	2	3	2	1	1	1	1	1	0	1	0	1	1	0	1	0	1	1	0	0	0	0	0	0	0	1	0
73325306022	4	2019	10	39	1	6	3	14	87	175	1	70		1	1	4	4	3	1	3	1	1	2	2	1	1	1	2	0	1	0	1	1	1	1	1	1	0	1	0	0	0	0	1	0	0	0	0	0
74310416026	24	2019	27	84	1	6	3	14	70	164	2			1	1	6	4	6		4	3	2	2	4	2	6			1	0	0	1	0	1	0	1	1	1	1	0	0	0	0	0	0	1	0	0	0
74311896040	19	2019	27	65	1	6	2	13	67	165	2			1	1	2	2	1	1	2	1	1	1	3	2	1	1	1	0	1	1	0	1	1	1	0	0	0	1	0	0	0	0	0	0	0	1	0	0
74377356039	16	2019	5	55	1	6	2	13	91	187	1	72		1	1	4	2	1	1	1	2	5		2	1	2	1	3	1	0	1	1	1	1	1	0	1	0	1	1	1	0	0	1	0	1	0	0	1
75313366025	5	2019	27	60	1	6	3	14	86	171	2			1	1	3	4	3	1	2	1	1	2	1	1	1	2	1	1	1	1	1	0	0	1	0	1	1	0	1	0	1	0	0	0	1	0	0	0
75316406029	23	2019	27	43	1	6	3	14	74	169	1	120		1	1	2	4	2	3	2	3	4	1	4	2	6			1	1	1	1	1	1	1	1	1	0	1	1	0	0	0	1	0	0	0	0	0
75319266020	8	2019	27	20	1	6	2	13	82	173				1	1	2	4	4	1	1	1	2	2	4	1	1	3	1	1	1	1	1	1	1	0	1	1	0	1	0	0	1	1	0	0	0	0	0	1
76316346026	7	2019	27	20	1	6	1	12	89	186				1	1	2	3	3	1	3	3	4	1	2	2	1	1	1	1	1	0	0	1	1	1	1	1	1	1	1	1	0	0	0	0	0	0	0	0
77312776057	6	2019	27	69	1	6	3	14	180	164	2			1	1	3	1	1	1	1	1	1	1	1	2	5	2	1	1	0	1	1	0	1	0	0	1	1	0	1	0	0	0	0	1	0	0	0	1
78320176027	7	2019	10	21	1	6	1	12	99	178	2			1	1	4	4	4	1	4	1	5		1	2	2	1	4	1	1	0	1	0	0	1	0	1	0	1	0	1	1	0	1	0	0	0	0	0
79322306052	1	2019	10	56	1	6	3	14	67	162	1	62		1	1	4	2	2	1	1	1	5		1	1	6			1	1	0	1	0	1	1	0	1	0	1	0	0	0	0	0	0	0	0	0	0
79353556066	4	2019	6	20	1	6	3	14	93	170				2	2	4	1	5		5		1	1	5		1	1	2	1	0	0	1	0	1	1	1	1	1	1	0	1	0	0	1	1	0	0	0	1
80322246025	12	2019	10	57	1	6	1	12	86	180	1	60		1	1	4	2	3	3	1	3	3	2	3	1	6			1	1	0	1	1	1	1	1	1	1	0	0	0	0	0	0	0	0	0	0	0
81323196057	23	2019	10	23	1	6	2	13	90	175	1	90		1	1	2	2	2	3	2	3	1	2	1	1	2	1	3	0	0	0	1	0	1	1	1	1	0	0	0	1	0	0	0	0	0	0	1	0
81353466061	37	2019	6	46	1	6	2	13	94	180	1	80		1	1	1	1	1	1	1	1	5		1	1	2	1	2	0	0	1	1	0	1	1	0	1	0	0	0	1	0	0	0	1	0	1	1	1
82375076032	28	2019	5	66	1	6	2	13	85	176	1	74		1	1	3	4	4	1	1	1	4	3	3	1	5	1	2	0	0	0	1	1	1	0	1	1	1	0	1	0	0	0	0	0	0	0	1	1
83314956033	7	2019	27	21	1	6	3	14	70	171	2			1	1	4	3	3	2	2	2	2	2	1	1	1	1	3	1	0	0	1	0	1	1	0	1	0	1	0	0	0	0	0	1	1	0	1	1
83371706036	12	2019	5	32	1	6	1	12	73	173	1	70		2	2	2	4	4	2	2	1	1	1	3	2	6			1	0	0	1	1	1	0	1	1	0	0	0	0	0	0	0	0	0	0	0	0
84370066030	4	2019	5	31	1	6	1	12	120	182	1	90		1	1	2	2	2	3	3	3	5		1	1	4	1	2	1	0	0	1	1	1	0	0	1	1	1	0	1	1	0	1	1	1	1	1	0
84371676030	8	2019	5	21	1	6	2	13	107	175	1	100		1	1	4	1	1	1	6		5		2	3	1	1	4	0	0	0	0	1	1	1	0	0	0	0	0	0	0	0	0	1	0	0	0	1
84372576036	27	2019	5	62	1	6	3	14	78	172	1	61		1	1	3	2	1	1	1	3	1	2	2	2	1	1	2	1	1	0	1	1	1	1	0	1	1	1	0	0	0	0	0	1	0	0	1	0
84373886032	27	2019	5	79	1	6	3	14	78	173	1	60		1	1	4	2	2	1	1	1	2	1	2	1	5	1	1	1	1	0	1	1	1	1	0	1	1	1	0	0	1	0	1	0	0	0	0	1
85317906037	16	2019	27	33	1	6	2	13	78	166	1	63		1	1	4	3	4	1	3	1	3	2	4	2	5	2	1	1	1	0	1	1	1	1	1	1	1	1	1	0	0	0	0	0	0	0	0	1
85373656035	32	2019	5	54	1	6	3	14	78	167	1	55		1	1	1	2	2	1	1	1	2	1	2	1	5	1	1	1	1	0	1	1	1	0	0	1	1	1	1	0	0	0	0	0	0	0	0	0
85378626032	11	2019	5	37	1	6	2	13	82	170	1	74		1	1	2	1	2	1	1	1	2	1	3	1	1	3	2	1	0	0	1	1	1	0	0	1	0	1	0	1	0	0	0	0	0	0	1	1
86322956026	23	2019	10	29	1	6	2	13	76	184	1	73		1	1	2	2	1	1	2	3	5		2	1	3	1	3	0	1	0	0	1	1	1	0	0	0	1	0	1	0	0	0	1	0	0	0	1
86374176038	6	2019	5	41	1	6	1	12	120	187	1	90		1	1	2	3	2	3	2	3	1	3	1	3	1	1	2	1	1	0	0	0	1	1	0	1	0	0	0	1	0	0	0	0	0	0	0	0
86378776038	6	2019	5	22	1	6	2	13	78	172	2			2	2	4	1	1	1	1	1	4	3	5		1	3	2	1	0	0	1	0	1	1	0	1	1	0	0	0	0	1	0	1	0	1	0	0
87325176027	6	2019	10	28	1	6	3	14	76	185	1	75		1	1	3	3	2	3	2	3	2	1	2	1	2	1	1	1	1	0	1	0	1	1	0	1	1	1	1	0	1	0	0	1	1	1	0	0
88320176027	13	2019	10	65	1	6	3	14	78	178	1	70		1	1	4	4	4	3	2	1	1	1	4	2	5	1	1	1	1	1	1	1	1	1	0	1	1	0	1	0	0	0	0	0	0	0	0	0
88372196032	4	2019	5	43	1	6	2	13	80	170	1	60		1	1	4	3	1	3	1	3	2	1	2	3	1	1	3	0	1	1	1	1	1	1	0	1	0	0	1	0	0	0	0	1	0	0	0	0
88372716033	35	2019	5	40	1	6	3	14	93	187	2			1	1	5	2	2	1	2	1	1	1	1	1	3	1	1	1	0	1	0	0	1	0	1	1	0	0	1	1	0	0	0	0	0	1	1	1
88373896032	29	2019	5	18	1	6	2	13	77	185				1	1	4	1	5		5		1	3	2	1	3	1	2	0	0	0	0	0	1	1	1	1	0	1	0	1	0	0	1	0	0	0	1	0
89374226030	6	2019	5	84	1	6	3	14	80	178	1	59		1	1	6	6					4	2	4	2	5	2	1	0	0	1	0	1	1	0	0	1	0	1	0	0	0	0	0	0	0	0	0	0
90324236002	22	2019	10	23	1	6	2	13	70	175	1	75		2	2	1	2	2	1	1	2	5		1	2	6			0	0	0	0	1	0	0	0	1	0	1	0	0	0	0	0	0	0	1	0	1
90379366036	24	2019	5	44	1	6	3	14	68	165	2			1	1	2	4	4	3	5		1	1	1	1	4	3	1	1	0	1	1	1	1	0	0	1	1	1	0	1	0	0	0	0	0	0	0	0
91371776036	4	2019	5	20	1	6	2	13	85	175				1	1	4	3	1	1	3	1	4	1	3	1	1	1	1	1	1	0	1	1	1	0	1	1	1	0	0	0	0	0	0	1	0	0	1	0
92313546052	20	2019	27	68	1	6	3	14	82	172	1	76		1	1	3	1	2	1	2	1	6		4	1	6			1	0	1	1	0	1	1	0	1	1	0	0	0	0	0	0	0	0	0	0	0
92315716037	15	2019	27	48	1	6	2	13	92	178	1	61		1	1	4	2	2	1	1	1	1	1	3	2	5	1	777	0	0	0	1	0	1	1	1	1	1	1	0	0	0	0	0	0	0	0	0	1
92321446024	28	2019	10	35	1	6	3	14	65	180	2			1	1	4	3	4	1	2	3	1	1	1	1	3	1	2	1	0	0	1	0	1	1	1	1	0	1	0	1	0	0	1	0	0	1	1	1
92325166023	11	2019	10	59	1	6	1	12	84	172	1	70		1	1	1	4	4	3	1	1	5		2	1	1	2	1	1	1	0	1	1	0	0	0	1	1	0	0	1	0	0	0	0	0	0	0	1
92325386050	10	2019	10	20	1	6	3	14	83	165				1	1	4	4	4	3	1	1	2	2	2	3	1	1	2	1	1	0	1	1	0	1	1	1	0	0	0	1	1	0	0	0	0	0	1	0
93320336054	1	2019	10	18	1	6	1	12	92	192				2	1	3	4	3	3	2	1	1	2	4	3	3	1	1	1	1	0	1	1	1	1	1	1	1	1	1	0	0	1	0	0	0	0	1	0
94328606020	3	2019	10	43	1	6	2	13	72	173	1	68		1	1	3	3	2	2	1	2	5		5		3	3	2	1	0	0	1	0	1	1	0	0	0	0	0	1	0	0	0	0	0	0	0	1
94373706031	12	2019	5	21	1	6	1	12	88	173	1	85		1	1	4	3	3	1	3	1	1	2	2	1	3	1	3	1	1	0	1	1	1	1	1	1	0	0	0	1	0	0	0	0	0	0	1	0
96327286025	21	2019	10	18	1	6	1	12	100	194				1	1	4	3	4	3	3	3	2	2	3	2	2	1	3	1	0	1	1	1	1	1	0	1	1	0	0	1	0	0	0	1	0	0	0	0
97217406018	13	2019	27	43	1	6	2	13	79	178	1	59		1	1	4	4	1	1	1	1	4	1	4	3	5	1	2	0	1	0	1	1	1	1	0	1	0	0	0	0	0	0	0	0	0	0	0	0
98320366057	3	2019	10	38	1	6	3	14	75	175	1	55		1	1	4	2	2	1	1	1	1	1	1	1	2	1	2	1	0	0	1	0	1	1	0	1	1	0	0	1	0	0	0	0	0	0	1	0
18311236008	14	2019	27	21	1	6	1	12	82	777	1	78		1	1	3	2	2	1	2	1	1	2	3	2	2	1	1	0	1	0	0	1	1	1	0	1	0	1	0	0	0	1	0	0	0	0	0	1
27256946010	8	2019	6	38	1	888		12	888	888	2			888	888	2	1	1	3	2	3	2	2	1	1	1	1	1	0	0	0	1	0	1	0	0	1	1	1	0	0	1	1	1	0	0	1	0	1
59354266005	4	2019	6	30	1	6	2	13	777	777	2			1	1	1	1	5		5		4	3	1	2	6			0	1	0	0	1	1	1	1	1	0	0	0	1	0	0	0	0	1	0	0	1
00311996041	6	2019	27	77	1	6	5	16	92	170	1	67		1	1	3	4	4	3	3	1	3	1	3	2	5	1	1	1	1	1	1	1	1	0	0	1	0	0	1	0	0	0	0	0	0	0	0	0
01311946042	7	2019	27	59	1	6	4	15	72	175	1	66		1	1	3	4	4	1	4	1	4	1	1	1	4	1	1	1	1	1	1	0	1	1	1	1	1	0	0	1	1	0	0	0	1	0	1	1
01321476024	7	2019	10	40	1	6	6	17	90	176	1	88		1	1	1	4	4	3	4	1	2	3	4	2	6			1	1	0	1	1	1	0	1	1	1	0	1	0	0	0	0	0	0	0	0	1
01322656026	2	2019	10	65	1	6	5	16	80	168	1	63		1	1	4	1	1	1	1	1	5		1	1	2	1	2	0	1	0	0	1	1	1	1	1	0	1	0	1	0	0	0	0	1	1	0	0
01327956062	8	2019	10	50	1	6	5	16	130	178	1	80		1	1	2	3	3	1	1	1	2	1	4	2	1	1	2	1	0	1	1	1	0	0	0	1	0	1	1	0	0	0	0	0	0	0	0	0
01328796023	20	2019	10	34	1	6	4	15	94	175	1	70		1	1	4	4	2	3	4	3	4	1	4	3	2	1	2	1	1	0	1	1	1	1	0	1	0	1	0	1	0	0	0	0	0	0	0	0
01373636030	31	2019	5	74	1	6	6	17	80	178	1	65		1	1	2	4	4	1	1	3	1	1	1	1	2	2	3	1	0	0	1	0	1	1	0	1	1	0	0	1	0	0	1	1	0	0	0	1
01379426039	21	2019	5	68	1	6	4	15	89	172	1	55		1	1	3	3	3	3	2	1	4	2	4	3	5	2	2	1	1	1	1	1	1	1	0	1	0	1	1	0	0	0	0	0	1	0	1	0
02314246027	20	2019	27	39	1	6	5	16	100	175	1	75		1	1	4	4	3	1	3	1	2	1	2	1	2	1	2	0	0	1	0	0	1	1	0	1	0	1	0	0	1	0	0	0	0	0	0	0
02314446027	17	2019	27	35	1	6	5	16	100	190	1	64		1	1	1	4	2	3	4	3	4	1	1	1	2	1	1	1	1	0	0	0	0	0	0	1	1	0	0	1	0	0	0	0	0	0	0	1
02372616039	27	2019	5	43	1	6	5	16	72	168	1	68		1	1	2	4	4	3	2	3	2	2	4	2	6			1	1	1	1	1	1	1	0	1	1	0	1	0	0	0	0	0	0	0	0	0
03313176035	28	2019	27	63	1	6	6	17	75	177	2			1	1	3	4	2	1	4	1	4	1	2	1	1	1	1	1	0	1	1	1	1	1	0	1	1	0	0	0	0	0	0	0	1	0	1	0
03320716021	17	2019	10	54	1	6	4	15	90	185	2			1	1	2	4	2	3	2	3	2	1	2	1	1	1	2	1	1	0	1	0	1	1	1	1	0	0	0	1	0	0	0	0	0	0	0	1
03328566025	23	2019	10	49	1	6	4	15	85	178	2			1	1	2	1	2	3	1	3	5		5		4	1	4	0	0	0	1	0	0	0	1	1	0	0	1	1	0	0	0	0	0	0	1	1
03329876025	1	2019	10	42	1	6	4	15	84	178	1	56		1	1	2	3	3	2	2	1	1	2	2	1	3	1	3	0	0	1	1	0	1	1	0	1	1	0	0	1	0	0	0	1	0	1	0	1
04311986041	5	2019	27	54	1	6	4	15	70	178	1	68		1	1	3	3	3	3	3	3	3	1	4	1	5	2	1	1	0	1	1	1	1	1	0	1	0	1	0	0	0	0	0	0	0	0	0	0
04322546024	28	2019	10	43	1	6	4	15	76	174	1	74		1	1	4	4	4	1	1	1	4	1	3	2	6			1	0	0	1	1	1	1	0	1	1	1	0	0	0	0	0	0	0	0	0	0
04327646029	2	2019	10	21	1	6	4	15	98	178	1	123		1	2	4	4	4	3	4	3	2	1	2	3	1	1	1	1	1	0	1	0	1	1	0	0	0	1	0	0	0	0	0	0	0	0	0	0
04327876023	15	2019	10	37	1	6	4	15	103	182	1	93		1	1	4	3	2	3	4	3	1	1	3	2	1	1	3	0	1	0	1	1	1	1	0	1	0	1	0	0	0	0	0	1	0	0	1	0
05322556023	25	2019	10	43	1	6	5	16	94	170	2			1	1	4	4	4	3	3	1	1	2	4	2	5	3	1	0	1	0	1	1	1	1	0	1	0	1	0	0	0	0	0	0	0	0	0	0
05323366022	5	2019	10	67	1	6	4	15	76	165	1	62		1	1	4	4	3	3	2	1	2	1	4	3	1	1	1	1	1	1	1	1	1	1	0	1	0	1	1	0	0	0	0	0	0	0	1	1
05323946060	3	2019	10	30	1	6	6	17	82	180	1	75		1	1	3	4	4	1	1	1	1	1	4	1	2	2	1	1	1	1	1	1	1	1	0	1	0	1	0	1	0	0	0	1	0	0	1	1
05379566038	11	2019	5	35	1	6	4	15	96	180	1	75		1	1	2	1	1	1	1	1	5		3	1	2	1	1	1	0	0	0	0	1	1	1	1	0	1	0	1	0	0	0	0	0	0	1	0
06313766035	13	2019	27	62	1	6	5	16	85	175	1	75		1	1	2	4	3	1	2	3	1	1	4	2	6			0	1	0	1	1	1	0	0	1	1	0	0	0	0	0	0	0	0	0	0	0
06322416026	17	2019	10	25	1	6	7	18	68	173	1	65		1	1	4	2	4	1	2	1	2	2	2	1	2	1	2	0	0	0	0	0	0	0	1	1	0	1	0	1	0	0	1	0	0	0	0	1
07316196033	12	2019	27	52	1	6	6	17	75	175	1	70		1	1	1	4	4	1	2	1	4	1	3	1	6			1	1	1	1	1	0	0	0	1	1	1	1	0	0	0	0	0	0	0	0	0
07323886024	11	2019	10	37	1	6	7	18	73	187	1	64		1	1	2	2	2	3	1	3	1	2	2	3	1	1	6	0	1	0	0	0	1	1	1	1	0	1	1	0	0	0	1	0	0	1	1	0
07327856025	19	2019	10	23	1	6	5	16	66	165	1	62		2	2	2	4	2	1	4	3	2	2	2	3	1	1	1	1	1	0	1	1	1	1	0	1	1	1	0	0	0	1	0	0	1	1	0	0
08321956065	17	2019	10	25	1	6	5	16	70	170	1	50		1	1	4	1	1	1	1	1	1	1	2	1	5	1	1	0	0	0	0	1	1	1	0	1	0	1	0	0	0	0	1	0	0	1	0	0
08322376021	26	2019	10	25	1	6	5	16	74	176	1	60		1	1	1	4	5		2	1	3	1	6		4	3	2	0	0	0	0	0	1	1	1	1	1	0	1	1	1	0	0	0	0	0	1	1
08323856026	12	2019	10	25	1	6	4	15	86	170	1	77		1	1	4	4	4	3	1	1	1	2	2	1	1	1	2	0	1	0	1	0	1	1	1	1	1	0	0	1	0	0	0	0	0	0	1	0
08327896024	16	2019	10	22	1	6	7	18	80	186	1	78		1	1	4	2	2	1	1	2	1	2	4	1	2	1	2	1	0	1	1	1	1	1	0	1	0	0	0	0	1	0	0	1	0	0	0	1
08370556036	29	2019	5	54	1	6	6	17	78	178	2			1	1	1	4	2	1	2	1	2	2	2	1	6			0	1	0	0	1	0	0	1	1	1	0	0	0	0	0	0	0	0	0	0	0
08373146021	27	2019	5	47	1	6	4	15	120	192	2			1	1	4	4	3	3	3	3	1	1	4	1	1	3	2	0	1	0	1	1	1	1	1	1	1	0	0	0	0	0	0	0	0	1	0	0
08378686033	31	2019	5	35	1	6	5	16	86	180	1	80		1	1	3	3	3	1	2	1	3	3	1	2	2	1	3	1	0	0	1	1	1	0	1	1	0	0	0	1	0	0	0	1	0	0	0	0
09311796034	3	2019	27	27	1	6	6	17	86	178	1	37		1	1	2	4	4	1	1	1	3	2	4	2	1	1	1	1	1	0	1	1	1	1	0	1	1	0	1	0	0	0	0	0	0	0	0	0
09322326021	25	2019	10	41	1	6	5	16	110	175	2			1	1	4	3	3	3	2	1	3	3	4	1	1	1	2	1	0	0	1	1	1	1	0	1	0	0	0	0	0	0	0	0	0	0	1	0
09324816025	26	2019	10	25	1	6	4	15	52	178	2			2	2	4	4	4	3	4	3	4	2	4	2	5	1	1	1	1	1	1	1	1	1	1	0	0	1	0	0	1	0	0	0	0	0	1	0
09374666038	20	2019	5	37	1	6	5	16	85	180	1	75		1	1	1	4	4	3	2	3	1	3	3	2	1	1	3	1	0	0	1	1	1	0	1	1	1	0	1	0	0	0	0	0	0	0	0	0
11310366006	1	2019	27	26	1	6	4	15	96	171	2			1	1	3	2	2	1	2	1	2	2	1	1	2	1	1	1	0	0	1	1	1	1	0	1	1	1	0	1	0	0	1	0	0	1	0	1
11325506024	6	2019	10	73	1	6	5	16	77	173	1	64		1	1	6	4	4	3	1	3	2	1	4	2	6			1	1	1	1	1	1	0	0	1	0	1	1	0	0	0	0	0	1	0	0	1
13328046026	11	2019	10	50	1	6	5	16	80	180	1	60		1	1	4	3	2	3	2	3	1	2	2	1	1	1	2	1	1	0	1	1	0	1	0	1	0	1	0	1	1	0	0	0	0	0	1	0
14321576028	29	2019	10	55	1	6	4	15	63	180	1	55		1	1	1	4	3	1	2	1	1	1	4	3	6			1	1	1	1	1	1	1	0	1	0	0	0	0	0	0	0	0	0	0	0	0
14321806022	27	2019	10	84	1	6	5	16	68	174	1	60		1	1	3	3	4	3	2	3	5		3	3	6			1	1	1	1	1	1	1	0	1	0	1	1	0	0	0	0	0	0	0	0	0
14325846023	22	2019	10	33	1	6	5	16	138	180	1	92		1	1	4	4	4	1	4	1	2	1	2	1	2	1	2	1	0	0	1	1	1	0	0	1	1	0	0	1	0	0	0	0	1	1	0	0
15325066027	2	2019	10	47	1	6	5	16	110	177	1	75		1	1	1	4	4	1	4	1	4	3	4	3	6			1	1	1	1	1	0	1	0	1	0	1	0	0	0	0	0	0	0	0	0	0
16310236000	5	2019	27	59	1	6	5	16	86	190	1	55		1	1	2	1	1	1	1	1	1	2	2	2	5	1	1	1	1	0	1	1	1	1	1	1	1	1	1	0	0	0	0	0	1	0	0	0
16321816021	26	2019	10	68	1	6	4	15	80	164	1	72		1	1	4	2	2	1	2	3	5		1	1	6			1	1	0	1	0	1	1	1	1	0	1	0	0	0	0	0	0	0	0	0	0
16325506026	7	2019	10	43	1	6	5	16	96	189	1	82		1	1	3	4	4	1	1	1	1	1	4	1	2	3	3	1	1	0	1	0	1	1	0	0	1	1	1	0	1	0	0	0	0	0	1	0
17321576026	27	2019	10	64	1	6	6	17	57	173	1	52		1	1	4	2	2	1	2	1	3	3	2	2	5	2	1	1	1	0	1	1	1	1	1	1	0	1	0	0	0	0	0	1	1	0	0	0
19324286023	18	2019	10	37	1	6	4	15	85	181	1	82		1	1	4	4	1	3	2	2	5		2	1	2	1	2	1	0	0	1	1	1	1	1	1	1	0	0	1	0	1	0	0	0	0	1	1
19324756052	12	2019	10	25	1	6	4	15	62	173	1	59		1	1	4	2	2	3	2	3	2	2	3	1	3	1	1	1	0	0	1	1	1	1	1	1	1	0	1	1	0	0	0	0	1	0	1	1
19325226029	23	2019	10	56	1	6	4	15	80	180	1	72		1	1	4	3	2	1	3	1	1	1	2	1	2	3	1	1	1	1	1	1	1	1	0	1	1	0	0	0	0	0	0	0	0	0	0	1
19327586027	20	2019	10	40	1	6	5	16	80	179	1	72		1	1	3	4	4	1	2	1	2	1	2	1	2	2	1	1	0	0	1	1	1	1	0	1	0	1	0	1	0	0	0	0	0	0	1	0
20312896009	6	2019	27	47	1	6	4	15	83	175	2			1	1	4	1	2	1	1	1	3	1	4	1	1	1	2	1	1	0	1	1	1	1	1	1	0	1	0	1	0	0	0	0	1	0	0	0
20314596024	13	2019	27	87	1	6	5	16	65	168	1	50		1	1	1	3	3	1	2	1	3	1	2	1	1	1	1	1	0	0	1	1	1	1	0	1	0	0	1	1	1	0	1	0	1	0	1	0
20317826005	24	2019	27	23	1	6	4	15	75	172	1	75		2	2	4	4	4	3	2	3	2	2	4	3	5	3	1	1	1	0	1	1	1	1	1	1	1	1	1	0	1	0	0	0	0	0	0	1
20323536020	12	2019	10	85	1	6	5	16	62	171	1	62		2	2	3	4	4	1	4	1	6		4	3	6			1	0	1	1	0	0	0	0	1	0	1	0	0	0	0	0	1	0	1	1	0
20325586029	7	2019	10	60	1	6	5	16	60	173	1	60		1	1	4	3	3	3	2	3	2	1	4	3	5	2	1	0	1	0	1	1	1	1	0	1	1	1	0	0	0	0	0	0	0	0	1	0
20350286065	26	2019	6	61	1	6	6	17	86	168	1	56		1	1	4	1	1	1	1	1	5		4	3	1	2	1	1	0	0	1	1	1	0	0	0	0	1	0	0	0	0	1	0	0	0	1	0
20350356062	39	2019	6	51	1	6	6	17	100	186	1	80		1	1	2	4	4	1	3	1	1	1	3	1	1	2	1	1	1	1	1	0	1	1	1	1	1	1	0	1	0	0	0	0	0	0	1	0
20351196062	4	2019	6	72	1	6	5	16	96	170	2			1	2	3	4	3	1	2	1	2	1	2	1	1	2	1	0	1	1	1	1	1	0	0	1	1	1	1	0	0	1	0	1	1	1	0	1
20353526008	33	2019	6	47	1	6	7	18	110	180	1	85		1	1	2	4	4	1	2	1	2	3	5		1	2	6	1	0	0	1	0	0	1	0	1	0	1	0	1	0	0	0	0	0	0	0	1
20353756061	16	2019	6	87	1	6	5	16	80	165	1	58		1	1	2	4	4	3	2	3	4	1	4	1	6			1	1	1	1	0	1	1	1	0	1	1	0	0	0	0	0	1	0	0	0	1
20355296033	14	2019	6	28	1	6	4	15	80	185	1	80		1	1	3	3	3	3	3	3	2	2	1	1	3	1	2	0	0	0	1	0	1	1	0	1	1	0	0	1	0	0	0	0	0	0	0	0
20355596067	15	2019	6	48	1	6	4	15	80	185	2			1	1	4	2	2	1	2	1	6		5		4	1	2	1	0	0	0	1	1	1	1	1	0	0	0	1	0	1	0	0	0	0	0	0
20356726063	22	2019	6	76	1	6	5	16	76	170	2			1	1	4	3	2	1	3	1	5		2	1	2	2	1	1	1	0	1	1	1	1	1	1	1	1	0	1	0	0	0	0	1	0	0	1
20371846004	32	2019	5	50	1	6	5	16	82	166	1	75		1	1	2	4	4	3	1	1	1	1	2	2	5	1	1	1	1	1	1	1	1	1	1	1	1	0	1	0	0	0	0	0	0	0	1	1
20374466035	28	2019	5	59	1	6	4	15	86	175	1	74		1	1	1	4	2	1	2	1	1	1	1	3	1	2	1	1	1	0	1	1	1	0	1	1	0	1	1	1	0	1	1	1	0	0	0	0
21314336028	3	2019	27	61	1	6	4	15	64	176	1	50		1	1	3	2	4	1	2	3	3	1	3	2	5	3	1	1	0	1	1	1	1	1	0	1	1	1	0	0	0	0	0	0	0	0	0	0
21315546004	4	2019	27	30	1	6	4	15	119	185	1	92		1	1	1	2	2	1	1	1	4	1	1	1	1	1	3	1	0	0	1	1	1	1	0	1	1	1	0	1	0	0	1	0	0	0	1	0
21318656030	6	2019	27	71	1	6	4	15	78	170	2			1	1	2	1	1	1	2	2	1	2	3	3	6			0	1	1	0	1	0	0	1	1	0	0	0	0	0	0	0	1	0	0	1	0
21319406027	15	2019	27	57	1	6	5	16	65	180	1	62		1	1	3	3	3	1	2	2	6		3	3	1	1	2	1	0	1	1	1	1	1	0	1	0	0	1	0	0	0	0	0	0	0	0	0
21319486028	19	2019	27	75	1	6	4	15	70	170	1	70		1	2	2	4	3	1	3	1	4	3	4	3	6			1	0	1	1	1	1	1	1	1	1	1	1	0	0	0	0	0	0	0	0	0
21321486024	19	2019	10	38	1	6	5	16	98	170	2			1	1	6	4	4	3	4	3	1	3	1	1	6			1	0	1	1	1	0	0	1	1	1	0	0	0	0	0	0	0	0	0	1	0
21351716060	12	2019	6	81	1	6	5	16	75	170	2			1	1	4	4	4	3	2	3	4	3	4	2	6			1	1	1	0	1	1	1	0	1	1	0	0	0	0	0	0	0	0	0	0	1
21352576001	1	2019	6	22	1	6	4	15	83	176	1	75		1	1	3	3	3	1	2	1	4	2	4	2	2	1	2	1	0	1	1	1	1	1	1	1	0	1	0	1	1	0	0	0	0	0	0	0
21355436062	20	2019	6	77	1	6	5	16	85	170	1	70		1	1	3	4	4	1	3	1	1	1	4	2	6			1	0	1	1	1	1	1	0	1	0	0	1	0	0	0	0	0	0	0	1	1
21356446064	3	2019	6	45	1	6	4	15	80	170	1	70		1	1	4	3	3	1	3	1	5		1	1	1	1	1	1	1	0	1	0	1	1	0	1	0	1	0	0	0	1	0	0	1	0	1	0
21357726068	24	2019	6	47	1	6	4	15	112	178	1	75		1	1	3	2	1	1	2	3	5		1	1	2	1	2	1	0	0	0	1	1	1	0	1	0	0	0	0	0	0	0	0	0	0	1	0
21358246033	15	2019	6	63	1	6	4	15	70	165	1	50		1	1	4	4	2	1	2	1	2	2	2	1	6			1	0	1	1	0	1	1	0	1	1	1	0	0	0	0	0	1	0	0	0	0
21372746034	30	2019	5	76	1	6	5	16	100	176	1	40		1	1	2	3	3	1	1	1	1	1	3	2	5	2	1	1	0	1	1	1	1	1	0	1	0	0	1	0	0	0	0	0	0	0	1	1
21375586034	11	2019	5	68	1	6	4	15	80	169	1	888		1	1	4	4	4	1	4	1	5		4	3	6			0	1	0	1	1	1	1	1	1	0	1	1	0	0	0	0	0	1	1	0	0
21376396008	9	2019	5	43	1	6	4	15	87	176	1	67		1	1	2	2	1	1	5		3	1	2	1	3	1	2	0	1	0	0	1	1	1	1	1	0	0	0	1	0	0	0	0	0	0	0	0
22278506058	9	2019	5	28	1	6	5	16	98	183	1	80		1	1	3	2	2	1	2	1	5		4	2	6			1	0	0	1	1	1	1	0	1	1	0	0	0	0	0	0	0	0	0	0	1
22310616050	13	2019	27	67	1	6	5	16	64	170	2			1	1	1	1	1	1	1	3	5		4	3	5	1	1	0	0	1	0	0	1	0	0	1	1	1	0	0	0	0	0	0	0	0	1	0
22312746042	11	2019	27	50	1	6	4	15	73	173	2			1	1	2	4	4	3	2	1	5		2	1	6			1	1	1	1	1	0	0	0	1	0	0	0	0	0	0	0	0	0	0	0	0
22312756034	10	2019	27	71	1	6	5	16	67	169	2			1	1	4	3	2	3	1	1	2	1	4	3	6			1	0	0	1	1	0	1	0	1	0	0	1	0	0	0	0	0	0	0	0	0
22314536026	16	2019	27	81	1	6	7	18	62	172	2			1	1	4	4	4	1	2	1	5		2	1	2	2	1	1	0	0	0	1	1	1	1	1	1	1	0	1	0	0	0	0	0	1	0	0
22318306027	10	2019	27	45	1	6	5	16	80	183	2			1	1	4	4	2	1	4	3	3	3	4	3	1	1	1	1	1	1	1	1	1	1	1	1	1	1	0	0	0	0	0	0	0	0	0	0
22328526029	5	2019	10	74	1	6	5	16	72	170	2			1	1	2	3	3	1	1	3	1	2	4	2	5	2	1	0	1	1	1	1	1	1	0	1	1	1	0	0	0	0	1	1	0	0	0	0
22351556060	19	2019	6	57	1	6	5	16	89	167	1	70		1	1	2	3	3	3	2	3	1	1	2	2	5	1	1	1	1	1	1	1	1	1	1	1	1	1	0	0	0	0	0	0	1	0	0	0
22356406068	9	2019	6	26	1	6	5	16	81	181	1	65		1	1	4	4	4	1	4	1	5		3	1	1	1	2	0	0	1	1	1	1	1	0	1	1	1	0	0	1	1	1	0	0	0	0	0
22357146039	30	2019	6	36	1	6	4	15	62	165	1	42		1	1	4	4	4	1	6		1	2	1	1	5	1	2	0	0	0	1	0	1	1	1	1	0	0	0	0	0	0	0	1	0	0	0	0
22359396006	8	2019	6	41	1	6	5	16	85	175	1	80		1	1	4	3	3	1	1	1	1	2	3	2	1	1	1	1	1	1	1	1	1	1	0	1	0	0	0	0	0	0	0	1	0	0	0	1
22370516039	29	2019	5	69	1	6	4	15	70	169	1	52		1	1	3	3	2	1	2	1	5		4	3	5	1	1	1	0	1	1	1	1	1	0	1	1	1	1	0	0	0	0	1	0	0	1	0
22372646004	20	2019	5	87	1	6	5	16	66	167	1	75		1	2	2	1	2	1	1	1	2	3	2	2	2	2	3	1	1	0	1	1	1	0	1	1	1	0	0	1	1	0	0	1	0	0	0	1
22377406039	3	2019	5	70	1	6	5	16	90	180	1	76		1	1	3	4	4	1	2	1	1	2	4	1	5	2	1	1	1	1	1	1	1	1	1	1	1	0	0	0	0	0	0	0	0	0	1	1
23320356025	1	2019	10	24	1	6	5	16	90	174	1	80		1	1	4	2	2	1	1	1	5		5		3	3	3	1	0	0	1	0	1	1	0	1	0	1	1	1	1	0	1	0	0	0	0	1
23352186035	23	2019	6	65	1	6	6	17	52	164	1	64		1	1	3	3	4	3	2	3	1	1	1	1	1	1	1	1	0	0	1	1	1	1	1	1	0	0	1	0	0	0	0	0	0	0	0	1
23353146065	12	2019	6	48	1	6	4	15	82	182	1	60		1	1	4	2	3	1	1	1	1	1	2	2	2	1	3	0	1	0	1	1	1	1	1	1	1	1	0	0	0	1	0	0	0	0	0	0
23354456062	37	2019	6	32	1	6	4	15	85	180	1	72		1	1	3	3	3	1	3	1	2	2	1	2	1	1	3	1	1	1	1	1	1	1	1	1	1	1	0	1	0	0	0	1	1	0	1	0
23357116039	29	2019	6	40	1	6	5	16	65	170	1	55		1	1	4	3	4	1	4	1	1	1	4	1	5	1	1	1	1	1	1	1	1	1	0	1	0	0	1	0	0	0	0	0	0	1	0	0
23358126031	35	2019	6	75	1	6	6	17	75	174	1	65		1	1	3	3	3	1	2	1	3	2	3	1	1	1	1	0	0	0	1	1	1	1	1	1	0	0	0	1	0	0	0	1	0	0	0	0
23359146031	27	2019	6	52	1	6	4	15	100	172	2			1	1	3	4	4	1	1	1	4	1	3	1	5	2	1	1	0	1	1	0	1	1	0	1	0	0	0	0	0	0	0	0	0	0	0	0
23359306067	17	2019	6	74	1	6	4	15	92	180	1	78		1	1	3	3	3	1	1	1	3	1	1	1	6			1	0	1	1	1	1	1	0	1	0	1	1	0	0	0	0	0	0	0	0	1
23370516032	23	2019	5	63	1	6	7	18	90	167	1	45		1	1	3	4	4	1	1	1	5		4	1	6			1	0	1	1	1	1	1	0	1	1	1	0	0	0	0	0	0	0	0	0	0
23373496030	29	2019	5	62	1	6	4	15	78	170	1	72		1	1	5	4	4	1	5		5		2	1	6			1	0	0	1	1	0	0	0	1	0	1	0	0	0	0	0	1	0	0	0	0
23375646036	31	2019	5	72	1	6	5	16	86	170	1	70		1	1	3	1	1	1	2	1	5		3	1	3	1	2	0	0	0	0	1	1	0	1	1	0	1	0	1	0	0	0	0	0	0	0	1
24311226023	21	2019	27	40	1	6	5	16	74	174	1	70		1	1	4	4	4	1	2	1	1	1	1	1	1	1	1	1	1	0	1	0	1	1	0	1	1	0	0	0	0	0	0	0	1	0	0	0
24315276000	5	2019	27	52	1	6	5	16	69	161	1	52		1	1	3	3	3	1	1	2	2	3	4	2	5	1	3	1	1	1	1	1	1	1	1	1	1	1	1	0	0	0	1	0	0	0	0	0
24316686050	7	2019	27	39	1	6	4	15	75	183	1	85		1	1	4	4	4	1	4	1	1	1	4	1	1	1	1	1	1	0	1	1	1	1	1	1	0	0	0	0	0	0	0	0	0	0	0	0
24317306034	13	2019	27	40	1	6	5	16	103	178	1	80		1	1	4	3	3	1	2	1	3	2	2	1	1	1	2	1	1	0	1	0	1	1	0	1	0	0	1	0	0	0	0	0	0	0	1	0
24319606056	23	2019	27	79	1	6	5	16	78	170	1	65		1	1	4	2	2	1	1	1	2	1	4	3	1	2	2	1	0	1	0	1	1	1	0	1	1	0	1	0	0	0	0	1	0	0	1	0
24326376029	16	2019	10	79	1	6	4	15	74	170	1	49		1	2	4	2	2	1	2	1	2	1	4	2	1	1	1	1	1	1	1	1	1	1	1	1	1	1	0	0	0	1	1	0	0	1	1	1
24327416029	2	2019	10	73	1	6	5	16	84	176	1	70		1	1	1	4	4	1	1	1	4	1	4	1	1	2	1	1	0	1	1	1	1	1	0	1	1	1	0	0	0	0	0	0	0	0	1	0
24350456064	29	2019	6	61	1	6	5	16	78	166	2			1	1	1	4	3	1	3	1	3	2	2	1	1	3	3	1	1	1	1	1	1	0	1	1	1	1	0	0	0	0	0	0	0	1	0	0
24351216030	9	2019	6	75	1	6	5	16	83	178	1	71		1	1	4	3	3	2	2	2	1	3	2	3	6			1	1	1	1	1	1	1	1	1	0	1	0	0	0	0	0	0	0	0	0	0
24356126034	23	2019	6	79	1	6	5	16	70	175	1	61		1	1	4	4	4	3	1	3	2	2	4	1	6			1	1	1	1	1	1	1	1	1	1	1	0	0	0	0	1	1	0	0	1	0
24356766061	16	2019	6	70	1	6	5	16	79	167	2			1	2	4	4	2	1	4	1	1	1	4	3	5	2	1	0	1	1	1	1	0	1	0	1	1	1	0	0	0	0	0	0	0	0	1	0
24356796063	24	2019	6	69	1	6	5	16	69	173	1	65		1	1	6	3	3	1	1	1	6		4	1	4	1	4	1	0	1	1	1	0	0	0	1	0	1	1	0	0	1	0	0	0	1	1	0
24376586002	28	2019	5	45	1	6	5	16	115	180	1	80		1	1	6	2	2	1	1	1	2	2	4	1	1	2	2	0	1	1	0	1	0	0	1	1	1	1	1	1	0	0	0	1	0	0	1	0
25311746049	7	2019	27	50	1	6	5	16	108	184	1	70		1	1	4	2	2	1	1	3	5		1	1	6			0	0	0	1	1	1	1	0	1	1	1	0	0	0	0	0	0	0	0	0	0
25317256054	20	2019	27	25	1	6	5	16	60	171	1	60		1	1	4	4	4	1	2	1	5		1	1	3	1	1	1	0	0	1	0	1	0	1	1	1	0	0	1	0	0	0	0	0	0	0	0
25318236034	22	2019	27	29	1	6	5	16	70	171	1	45		1	1	4	3	3	1	6		1	2	5		6			1	0	1	1	0	1	1	0	1	1	0	0	0	0	0	1	0	0	0	0	1
25327346024	24	2019	10	58	1	6	5	16	70	164	1	47		1	1	4	4	4	1	4	1	2	1	4	1	5	2	1	1	1	0	1	1	1	1	1	1	1	1	1	0	0	0	0	0	0	0	1	0
25329496063	5	2019	10	35	1	6	5	16	93	180	1	82		1	1	1	4	4	1	1	3	3	2	4	3	1	1	1	1	0	0	1	1	1	0	0	1	0	1	0	0	0	0	0	0	0	0	0	1
25354806003	7	2019	6	59	1	6	5	16	93	175	1	55		2	2	2	2	2	1	2	1	2	2	2	3	5	3	1	0	0	0	0	0	1	1	0	1	1	1	0	0	1	0	0	1	0	0	0	0
25357166031	7	2019	6	51	1	6	5	16	90	172	2			1	1	1	4	4	1	2	3	1	2	1	1	2	1	1	1	1	0	0	1	0	1	0	1	0	1	0	1	0	0	0	1	0	0	0	1
25371236020	17	2019	5	36	1	6	4	15	80	175	1	73		1	1	3	2	1	1	1	1	3	2	1	1	2	1	1	0	0	0	1	0	1	1	1	1	0	1	0	1	0	0	0	0	0	0	1	0
25371426039	1	2019	5	84	1	6	5	16	70	170	2			1	2	2	2	2	3	2	3	2	1	2	2	6			1	0	0	0	1	1	0	0	1	0	1	0	0	0	0	0	0	0	0	0	0
25372476032	14	2019	5	42	1	6	4	15	87	175	1	80		1	1	3	3	3	1	1	1	5		3	1	6			1	0	0	1	1	1	1	0	1	0	1	0	0	0	0	0	0	0	0	1	0
25372646033	32	2019	5	76	1	6	5	16	80	171	1	75		1	1	3	2	2	1	2	1	4	1	4	3	1	1	1	0	0	0	0	1	1	1	1	1	1	1	0	0	0	0	0	0	1	0	1	0
25376426039	10	2019	5	63	1	6	5	16	88	167	1	73		1	1	1	4	4	1	4	1	1	1	4	1	4	1	1	1	0	1	1	1	1	0	0	1	0	1	0	1	0	0	1	0	0	0	0	1
26310686023	28	2019	27	47	1	6	5	16	116	170	2			2	2	2	4	2	1	4	1	1	1	4	2	1	3	2	1	1	0	1	1	0	0	1	1	0	1	0	0	0	0	0	0	1	0	1	0
26310716009	21	2019	27	28	1	6	4	15	85	175	1	74		1	2	2	5	5		5		2	3	4	3	3	3	2	0	0	0	0	1	1	0	0	0	1	0	0	1	0	0	0	1	1	0	0	1
26311336020	15	2019	27	72	1	6	5	16	80	170	2			1	1	4	1	1	1	1	1	3	2	3	2	1	2	1	1	1	1	1	1	1	1	0	1	0	1	0	0	1	1	0	0	0	0	0	0
26311756038	3	2019	27	56	1	6	4	15	82	175	1	69		1	1	1	4	3	1	3	1	3	1	4	2	2	1	1	1	0	1	1	0	0	0	0	0	0	1	0	1	0	0	0	0	0	0	1	0
26315356030	6	2019	27	54	1	6	5	16	120	186	1	75		1	1	1	1	5		6		2	1	2	1	2	2	1	0	0	1	1	1	1	0	1	1	1	1	0	1	0	0	0	1	0	0	1	0
26316306026	19	2019	27	80	1	6	4	15	70	172	2			2	2	4	2	3	1	2	3	4	1	4	1	5	2	1	1	1	1	0	1	1	1	1	1	1	0	0	0	1	1	0	0	0	0	1	0
26326526020	8	2019	10	88	1	6	7	18	66	168	1	69		1	1	4	4	4	1	2	2	3	2	3	2	6			1	1	1	1	1	1	1	0	0	1	1	1	0	0	0	0	0	0	0	0	0
26351506066	9	2019	6	28	1	6	5	16	72	168	1	76		1	1	1	4	4	3	4	1	2	2	2	2	1	1	1	1	1	0	1	0	0	0	0	1	1	0	0	0	0	0	0	0	0	0	0	0
26351526060	17	2019	6	39	1	6	5	16	50	175	1	50		1	2	3	3	1	1	3	1	1	1	1	1	1	1	1	0	1	0	1	1	1	1	1	1	1	1	0	0	0	0	0	1	0	0	1	1
26352706002	3	2019	6	67	1	6	5	16	86	170	1	74		1	1	2	3	4	1	2	1	2	2	3	2	1	1	1	1	0	1	1	1	0	1	1	1	0	1	0	0	0	0	0	0	0	0	0	1
26353686066	10	2019	6	71	1	6	4	15	80	170	1	66		1	1	2	1	1	1	1	1	4	2	2	2	6			1	1	1	1	1	1	1	0	1	0	1	0	0	0	0	0	1	0	0	1	0
26354506066	2	2019	6	73	1	6	5	16	70	180	1	70		2	2	4	4	4	3	1	3	4	3	4	3	4	1	2	1	0	1	1	0	1	1	1	1	0	1	0	1	0	0	0	0	0	0	0	0
26359136060	2	2019	6	27	1	6	5	16	93	190	1	70		1	1	2	1	1	1	1	3	2	2	1	1	4	1	3	0	1	0	0	0	1	1	1	1	0	1	0	1	1	0	1	1	1	1	1	0
26370406035	19	2019	5	56	1	6	5	16	87	178	1	65		1	1	3	4	4	1	1	1	4	2	4	1	6			1	0	0	1	1	1	1	1	1	0	0	1	0	0	0	0	0	0	0	0	0
26370686032	11	2019	5	37	1	6	4	15	85	180	1	75		1	1	4	4	2	1	2	3	3	1	4	1	1	1	2	1	1	0	1	1	1	1	0	1	0	0	0	0	1	0	1	0	0	0	1	0
26372246005	24	2019	5	40	1	6	5	16	74	175	2			1	1	4	4	3	1	2	1	3	1	1	1	1	1	1	1	0	1	1	1	1	1	1	1	0	1	0	0	0	0	1	1	0	1	0	0
26378656033	24	2019	5	59	1	6	5	16	128	195	1	80		1	1	2	3	3	1	2	2	1	2	2	1	1	2	1	1	0	0	1	0	1	0	0	1	0	1	0	0	0	0	0	0	0	0	0	1
27311886034	29	2019	27	20	1	6	4	15	82	187				2	2	3	2	1	1	3	1	1	1	2	2	2	3	4	0	1	0	1	0	1	1	1	1	0	0	1	0	0	0	0	0	1	1	1	0
27318656028	3	2019	27	59	1	6	5	16	96	186	1	76		1	1	4	4	4	1	2	1	2	2	4	2	6			1	0	1	1	1	1	1	1	0	0	0	1	0	0	0	0	0	0	1	1	0
27321326029	22	2019	10	72	1	6	4	15	70	169	1	60		1	1	1	4	4	1	2	1	2	1	1	1	2	2	1	1	0	0	1	0	1	1	0	1	0	0	0	1	0	0	0	0	0	0	0	0
27353786062	25	2019	6	22	1	6	5	16	80	180	1	90		1	1	1	5	6		5		1	3	1	3	2	3	4	0	0	0	0	0	1	0	1	1	0	1	0	1	0	0	1	0	0	0	0	0
27357766002	33	2019	6	45	1	6	5	16	83	179	1	65		1	1	3	4	4	1	2	1	2	3	3	2	1	1	4	1	1	1	1	1	1	1	0	1	1	1	0	0	1	0	0	1	0	1	1	0
27358216032	12	2019	6	32	1	6	4	15	72	169	2			2	2	2	4	1	1	5		2	1	1	1	1	1	3	1	0	1	0	1	0	1	0	1	1	0	0	0	0	0	1	0	0	0	0	0
27359296032	7	2019	6	29	1	6	4	15	93	180	1	78		1	1	3	2	4	1	3	3	3	3	1	1	1	1	3	1	1	0	1	0	1	0	1	1	0	0	0	1	0	0	0	0	0	0	1	1
27359426061	2	2019	6	53	1	6	5	16	74	171	1	68		1	1	4	4	4	1	3	3	1	1	1	1	5	1	2	1	0	0	1	1	1	1	0	1	0	1	0	0	0	0	0	0	0	0	0	0
27372976008	22	2019	5	60	1	6	4	15	86	174	1	63		1	1	2	4	3	1	2	3	5		4	2	4	3	2	1	0	1	1	1	0	0	0	1	1	0	0	1	0	1	0	0	1	0	0	0
27374256020	1	2019	5	42	1	6	5	16	78	170	2			1	1	5	4	4	3	2	3	5		1	1	3	1	1	0	0	0	1	1	0	0	1	1	0	0	0	0	0	0	0	0	1	0	1	1
27376536038	1	2019	5	66	1	6	5	16	62	174	1	80		1	1	3	4	1	3	1	1	1	1	1	2	5	1	1	1	1	0	1	1	1	1	1	1	0	1	0	0	1	0	0	0	0	0	0	0
27377476031	22	2019	5	73	1	6	5	16	77	166	1	68		1	1	3	4	4	1	4	1	5		4	1	4	1	3	1	1	1	1	0	1	1	1	1	1	0	0	1	0	0	0	0	0	0	0	0
28312266057	4	2019	27	44	1	6	4	15	92	192	1	78		1	1	3	2	2	1	2	1	1	3	4	2	1	1	1	1	0	0	1	1	1	1	1	0	1	0	0	0	1	0	0	0	0	0	0	1
28320476021	5	2019	10	55	1	6	5	16	80	171	2			1	1	1	4	3	3	3	3	1	2	2	2	3	2	777	0	1	0	1	1	1	0	0	1	1	1	0	0	0	0	0	0	1	0	0	0
28351776068	6	2019	6	63	1	6	5	16	70	170	2			1	1	4	4	4	1	5		4	1	1	1	5	1	1	1	0	1	1	1	0	1	0	1	1	0	1	0	0	0	0	0	0	0	0	0
28353506066	12	2019	6	41	1	6	5	16	78	175	1	72		1	1	3	3	3	1	3	1	2	1	2	1	1	1	1	1	0	0	1	1	1	0	1	1	1	0	1	0	0	0	0	0	1	0	1	0
28356576008	4	2019	6	42	1	6	5	16	76	180	1	68		1	1	3	3	2	1	3	1	1	1	1	1	6			1	1	0	0	0	1	1	0	1	0	1	0	0	1	0	0	0	0	0	0	1
28358246038	32	2019	6	47	1	6	5	16	85	170	1	80		1	1	2	2	2	1	3	3	1	2	1	1	4	1	1	0	1	0	0	0	1	0	1	1	0	0	0	0	0	0	0	0	0	0	1	0
28371726035	23	2019	5	39	1	6	5	16	75	170	1	65		1	1	3	4	4	1	3	3	1	1	4	1	5	1	1	1	0	1	1	1	1	1	0	0	1	0	0	0	0	0	0	0	0	1	1	0
28372876007	34	2019	5	29	1	6	6	17	100	180	1	73		1	1	3	2	2	1	1	1	1	1	1	1	1	1	1	0	0	0	1	1	1	1	1	1	0	0	0	0	0	0	0	0	1	0	0	1
28373896007	4	2019	5	34	1	6	4	15	95	187	1	82		1	1	2	3	3	3	1	1	3	2	1	1	4	1	5	1	0	0	1	1	1	0	0	1	0	0	1	1	0	0	0	0	0	1	1	1
29252726018	8	2019	6	43	1	6	4	15	85	175	1	73		1	1	2	4	2	3	3	1	4	2	2	1	6			1	0	0	1	1	1	0	1	1	1	1	1	0	0	0	0	0	0	0	1	0
29253926010	10	2019	6	35	1	6	6	17	70	169	2			1	1	4	2	2	1	2	3	3	2	4	2	1	3	2	1	0	1	1	1	1	1	0	1	1	1	0	0	0	0	0	1	0	0	0	1
29312796041	10	2019	27	33	1	6	6	17	75	170	1	70		1	1	1	4	4	1	2	1	1	1	3	2	2	2	2	1	1	1	1	1	1	1	1	1	1	0	0	1	0	0	0	0	0	0	1	0
29313656024	9	2019	27	72	1	6	5	16	79	187	1	80		1	1	2	4	4	1	1	1	2	1	4	1	1	2	1	1	1	1	1	1	1	1	1	1	1	0	1	0	1	0	0	0	1	0	1	1
29316436024	21	2019	27	77	1	6	4	15	70	165	1	55		1	1	2	2	1	1	3	1	1	1	2	1	1	2	1	1	1	0	0	1	1	1	0	1	1	0	0	0	0	0	0	0	0	0	0	0
29319526027	18	2019	27	85	1	6	5	16	90	182	2			1	2	4	2	4	1	2	1	4	1	2	1	1	2	2	1	0	0	1	1	1	1	1	1	0	0	1	0	1	0	0	0	1	0	0	1
29326366023	5	2019	10	70	1	6	5	16	81	175	1	60		1	1	2	1	1	2	1	2	1	1	5		2	1	2	1	0	0	1	0	1	0	0	0	0	1	1	0	0	0	0	0	0	0	0	0
29351746069	8	2019	6	40	1	6	4	15	100	180	1	81		2	2	4	4	4	1	1	3	1	1	2	1	2	1	1	1	1	1	1	1	1	1	1	1	1	1	0	1	1	0	1	1	1	0	1	1
29352466031	1	2019	6	41	1	6	4	15	106	178	2			1	1	3	4	4	1	2	1	2	3	5		1	1	1	1	1	0	1	1	1	1	0	1	0	0	0	0	0	0	0	0	0	0	0	0
29353196035	21	2019	6	87	1	6	4	15	100	174	2			1	1	4	4	4	1	4	1	1	1	1	1	1	1	777	1	1	0	1	1	1	1	1	1	1	0	0	0	0	0	0	0	0	0	0	1
29353736067	36	2019	6	78	1	6	5	16	73	168	1	70		1	1	4	1	1	1	1	1	3	1	4	1	5	1	1	1	0	1	1	1	1	1	0	1	0	1	0	1	0	0	0	0	1	1	0	1
29354156068	5	2019	6	65	1	6	5	16	115	159	1	70		1	2	4	3	3	1	6		6		3	1	6			1	0	1	1	1	0	1	0	0	0	1	1	0	0	0	0	0	0	0	0	0
29355166063	19	2019	6	65	1	6	5	16	85	168	1	55		1	1	4	2	6		2	1	5		4	1	4	1	2	1	1	0	1	1	1	1	0	1	0	1	0	0	1	0	0	0	1	0	0	0
29356176036	31	2019	6	26	1	6	6	17	90	168	1	80		1	1	2	1	1	3	5		1	1	2	1	3	1	4	1	1	0	1	1	0	0	1	1	0	0	0	1	0	1	0	0	0	0	0	1
29358376004	33	2019	6	40	1	6	5	16	92	183	1	70		1	1	4	2	2	3	2	1	2	3	3	2	1	1	6	1	1	1	1	1	1	1	1	1	0	0	0	0	0	0	0	0	0	0	0	0
29359236032	6	2019	6	36	1	6	7	18	75	172	1	100		1	1	3	4	4	1	4	1	4	2	4	1	1	1	2	0	0	0	1	0	1	0	1	1	0	0	0	1	0	0	0	0	0	0	0	0
29371436039	2	2019	5	50	1	6	4	15	74	168	1	64		1	1	4	3	3	1	2	1	1	2	3	1	1	1	2	1	1	0	1	1	1	1	1	0	0	0	0	0	1	0	0	0	0	0	0	0
29374606003	4	2019	5	68	1	6	4	15	100	168	1	73		1	1	4	2	2	1	1	1	1	1	2	1	5	1	1	0	1	1	1	1	1	1	1	1	1	1	1	0	0	0	1	1	1	0	1	0
30252636017	21	2019	6	45	1	6	5	16	72	165	2			1	1	4	4	3	3	1	1	3	1	2	3	1	1	2	1	1	0	1	1	1	1	0	1	0	0	0	0	0	0	0	0	1	1	0	0
30327236052	3	2019	10	26	1	6	5	16	92	183	1	87		1	1	5	4	4	1	1	1	1	1	1	1	1	1	1	1	0	0	0	1	1	0	0	1	0	0	0	1	1	0	0	0	0	0	0	0
30354726068	2	2019	6	49	1	6	4	15	62	163	1	55		1	1	2	4	3	3	2	3	2	1	2	1	1	1	1	1	1	1	1	1	1	1	1	1	1	0	0	0	0	0	0	1	0	0	0	0
31320376027	18	2019	10	67	1	6	5	16	70	170	2			1	1	4	4	4	1	2	1	1	2	3	2	2	1	2	1	1	1	1	1	1	1	0	1	1	0	0	1	1	0	0	0	0	0	1	0
31327806067	4	2019	10	70	1	6	5	16	63	175	2			1	1	2	4	4	3	1	1	4	1	4	2	5	1	1	1	1	1	1	1	1	1	0	1	1	1	0	0	0	0	0	0	0	0	0	1
31354406062	35	2019	6	80	1	6	5	16	78	168	1	55		1	1	1	3	3	1	6		4	2	1	1	1	1	2	0	0	0	1	1	1	0	1	1	1	1	0	1	1	1	0	1	0	0	0	0
31372146038	35	2019	5	73	1	6	4	15	72	165	1	62		1	1	4	4	2	2	1	1	2	2	1	1	6			0	1	0	1	1	1	1	0	1	0	1	0	0	0	0	0	0	0	0	0	1
32321416041	22	2019	10	45	1	6	4	15	95	180	1	72		1	1	2	4	2	1	2	3	5		2	2	5	1	4	0	1	0	1	1	1	1	1	1	0	0	0	0	0	0	0	0	0	0	1	1
32328966067	11	2019	10	40	1	6	4	15	80	180	1	80		1	1	4	2	2	3	4	3	5		1	2	1	2	3	1	1	0	1	0	1	1	0	1	1	0	0	1	0	0	0	0	1	1	0	0
32329426045	2	2019	10	52	1	6	4	15	90	176	2			1	1	2	4	4	1	1	1	2	1	2	1	2	1	2	1	1	1	1	0	1	1	0	1	1	0	0	0	0	0	0	0	1	0	0	0
32353476067	25	2019	6	33	1	6	6	17	93	190	1	72		2	2	2	4	4	1	3	1	2	3	2	2	2	1	1	1	0	0	0	1	1	1	0	1	1	1	1	1	0	0	0	0	0	0	0	0
32353726062	33	2019	6	25	1	6	4	15	60	150	1	53		1	1	1	2	1	1	3	1	3	2	3	2	6			1	1	0	1	1	0	0	0	1	1	1	0	0	0	0	0	1	1	0	1	0
32354796067	39	2019	6	82	1	6	4	15	62	178	1	63		1	2	6	1	1	1	2	2	4	1	4	2	6			1	0	0	1	1	1	0	1	1	1	0	0	0	1	0	0	0	1	1	0	1
32355136062	5	2019	6	47	1	6	4	15	63	171	2			1	1	4	4	4	3	4	3	1	2	4	3	1	1	3	1	0	1	1	1	1	1	0	1	1	0	1	0	0	0	0	0	0	0	0	0
33252696016	20	2019	6	66	1	6	7	18	80	170	1	50		1	1	2	4	4	1	3	1	4	1	4	2	6			1	1	0	1	1	1	1	0	1	0	1	0	0	0	0	0	0	1	0	0	0
34323686059	17	2019	10	20	1	6	4	15	70	192				1	1	3	3	2	1	3	3	1	3	3	2	2	1	4	1	1	0	1	1	1	1	1	1	0	0	0	1	0	0	0	0	1	0	0	1
34325926063	4	2019	10	24	1	6	4	15	84	180	2			2	1	4	4	4	3	4	3	5		4	2	6			1	1	1	1	1	1	1	1	0	0	0	1	0	1	0	0	0	0	0	0	0
34351796067	22	2019	6	72	1	6	5	16	92	183	1	80		1	1	1	4	3	1	2	1	5		4	3	5	1	1	1	0	1	1	1	1	0	0	1	0	0	0	1	0	0	0	0	0	1	1	1
34352766062	40	2019	6	26	1	6	5	16	103	171	1	95		1	1	4	4	3	1	2	3	5		1	2	5	1	1	1	0	0	1	1	1	1	0	1	1	1	0	0	0	0	0	0	0	0	0	1
35321976062	21	2019	10	25	1	6	6	17	88	182	1	82		1	1	6	3	3	1	1	1	2	2	4	1	6			1	0	1	1	1	0	0	0	1	0	0	0	0	0	0	0	0	1	0	0	0
35325956068	12	2019	10	26	1	6	4	15	68	170	1	63		1	1	4	3	3	1	2	1	2	2	2	1	2	1	2	1	1	0	1	1	1	1	1	1	1	1	0	0	0	0	1	0	0	0	0	0
35351426061	25	2019	6	44	1	6	4	15	79	176	2			1	1	4	4	4	3	2	3	2	1	2	1	5	1	1	1	1	0	1	1	1	1	1	1	0	1	0	0	0	0	0	1	0	0	1	1
35373166034	9	2019	5	78	1	6	4	15	49	160	1	50		1	1	3	3	2	3	3	3	5		4	2	6			1	1	0	1	1	1	1	1	1	1	1	0	0	0	0	0	0	0	0	0	0
35373196035	10	2019	5	79	1	6	4	15	68	162	1	51		1	1	4	4	4	3	3	1	2	1	4	1	6			1	0	0	1	1	1	1	0	1	1	1	0	0	0	0	0	0	0	0	0	0
36312486024	25	2019	27	75	1	6	4	15	71	175	1	50		1	1	1	4	4	1	2	1	4	2	4	1	6			1	0	1	1	1	0	0	1	1	1	0	1	0	0	0	0	0	0	0	0	1
36314346029	18	2019	27	62	1	6	4	15	73	171	2			1	1	2	1	6		1	1	1	2	1	1	2	1	1	0	1	0	0	1	1	1	1	1	0	0	0	1	0	0	0	0	0	0	1	0
36318206000	26	2019	27	57	1	6	6	17	74	165	1	58		1	1	3	2	1	1	2	3	2	2	1	1	1	1	1	0	0	0	0	1	1	1	0	1	1	1	1	1	0	0	0	0	0	0	0	1
36320916062	1	2019	10	43	1	6	5	16	90	170	1	72		1	1	4	3	1	1	2	1	1	1	3	2	6			0	0	1	0	1	0	0	0	1	1	0	0	0	0	0	0	1	0	0	1	0
36324226041	17	2019	10	54	1	6	5	16	80	173	1	70		1	1	3	4	3	1	4	3	1	2	4	1	1	1	3	1	1	0	1	1	1	1	0	1	0	0	0	0	0	0	0	0	1	0	1	0
36326956066	25	2019	10	90	1	6	4	15	81	185	1	75		2	2	4	4	4	1	2	1	2	1	3	2	1	1	1	1	1	1	1	0	1	1	0	1	0	1	1	1	0	1	0	0	1	0	0	0
36359786062	13	2019	6	54	1	6	4	15	80	174	1	65		1	1	4	4	4	1	2	1	2	2	4	1	5	3	1	1	1	0	1	1	1	1	0	1	1	1	0	0	0	1	0	1	0	0	0	1
36371146038	4	2019	5	45	1	6	5	16	90	173	1	73		1	1	1	1	1	1	1	1	1	1	1	1	1	1	1	0	0	0	0	0	0	0	0	0	0	0	0	0	0	0	0	0	0	0	0	0
37312976039	13	2019	27	40	1	6	5	16	66	155	1	50		1	1	2	4	1	1	4	3	4	1	4	2	5	1	1	1	1	1	1	1	1	1	0	0	0	0	1	0	0	0	0	0	0	0	0	0
37321316024	29	2019	10	22	1	6	5	16	66	166	1	66		1	1	4	4	4	1	4	3	4	1	3	1	5	2	2	1	0	0	1	1	1	1	1	0	0	0	1	0	0	0	0	0	0	0	0	0
37355796065	17	2019	6	57	1	6	4	15	82	170	1	62		1	1	3	3	1	1	2	1	4	1	4	1	1	2	2	0	1	0	1	1	0	1	1	1	0	1	0	0	0	0	0	0	1	0	0	0
37371106039	7	2019	5	29	1	6	5	16	44	173	1	50		1	2	1	4	4	3	4	3	6		6		2	2	1	1	1	0	1	0	1	0	0	1	0	0	0	1	0	0	0	0	0	1	0	0
38311626051	28	2019	27	37	1	6	4	15	68	180	2			1	1	3	2	3	1	2	3	1	1	3	2	1	1	1	1	0	0	1	1	1	1	1	1	1	0	0	0	0	0	0	0	0	0	1	0
38315426042	8	2019	27	22	1	6	4	15	63	173	1	60		1	1	3	4	3	3	3	3	2	2	4	2	2	1	1	1	1	0	1	1	1	1	1	1	1	1	1	0	1	0	0	0	0	0	1	0
39315906036	19	2019	27	43	1	6	4	15	100	179	1	82		1	1	6	4	4	1	1	1	6		1	1	3	2	1	1	0	0	1	0	0	0	0	1	1	0	1	1	0	0	0	0	0	0	0	1
39317776008	16	2019	27	53	1	6	6	17	80	170	1	75		1	1	3	3	3	1	1	1	2	3	1	1	2	3	2	1	1	1	1	1	1	1	0	1	1	1	0	1	0	0	1	0	0	0	0	0
40311376049	14	2019	27	24	1	6	4	15	62	172	1	54		1	1	5	3	3	1	2	3	1	2	5		1	3	2	1	1	0	1	0	1	0	1	1	1	0	0	1	0	0	0	0	0	1	1	1
40312246025	16	2019	27	73	1	6	5	16	72	162	2			1	1	3	3	3	1	2	1	5		3	1	4	2	2	1	0	1	1	0	1	1	0	1	0	1	1	1	1	0	0	1	0	1	1	1
40313646038	23	2019	27	69	1	6	4	15	98	176	1	80		1	1	2	3	2	1	2	1	2	2	3	1	5	2	1	1	1	1	1	1	1	1	1	1	1	0	0	0	0	0	0	0	0	0	0	0
40313796039	10	2019	27	35	1	6	4	15	95	180	1	80		1	1	2	4	1	1	4	3	2	3	4	2	2	1	2	1	1	1	1	1	1	1	1	1	1	1	0	1	0	0	0	0	0	0	0	0
40315336046	8	2019	27	49	1	6	5	16	74	169	1	68		1	1	1	1	4	1	4	1	2	2	4	2	6			1	0	1	1	1	0	0	0	1	1	1	1	0	0	0	0	0	0	0	1	1
40315516022	2	2019	27	89	1	6	4	15	62	162	1	66		1	1	1	1	1	1	1	1	6		4	1	6			0	1	1	0	1	1	1	1	1	1	1	0	0	0	0	0	0	1	0	0	0
40315526032	30	2019	27	69	1	6	6	17	66	168	1	58		1	1	1	4	3	1	1	1	5		2	1	5	2	1	0	0	0	0	0	0	0	0	1	0	0	0	0	0	0	0	0	0	0	1	0
40317886021	11	2019	27	77	1	6	4	15	68	160	2			1	1	4	4	1	3	1	1	1	1	4	1	5	1	2	1	1	1	0	1	0	1	0	1	1	1	0	0	0	0	0	0	0	0	0	0
40320656025	24	2019	10	59	1	6	5	16	57	167	1	58		1	1	4	4	4	3	4	3	6		4	1	6			1	1	1	1	1	1	1	1	1	0	0	1	0	0	0	0	0	0	0	0	0
40352126066	16	2019	6	34	1	6	4	15	105	175	1	80		1	1	2	1	2	1	1	1	5		5		2	1	6	0	1	0	0	1	1	1	0	1	0	1	1	1	0	0	1	0	0	0	0	0
40372296002	28	2019	5	84	1	6	5	16	94	194	2			1	2	3	5	6		6		6		2	3	3	3	4	1	0	0	0	1	1	0	1	1	1	1	0	1	1	1	1	1	1	1	1	0
40376146039	5	2019	5	82	1	6	5	16	62	172	1	58		1	1	4	4	2	3	1	3	4	1	4	1	1	1	1	1	0	0	1	1	1	1	1	1	0	0	0	1	0	1	0	0	0	1	1	0
40377106039	18	2019	5	41	1	6	5	16	70	170	1	67		1	1	4	4	4	3	2	3	6		4	3	6			1	1	0	1	1	1	0	1	1	1	0	0	0	0	0	0	0	0	0	0	0
41312556020	16	2019	27	70	1	6	5	16	62	160	1	56		1	1	3	3	1	1	3	3	5		4	2	5	3	2	0	1	0	1	1	1	1	1	1	0	1	0	0	0	0	0	0	0	0	1	0
41313456029	8	2019	27	23	1	6	5	16	76	181	1	75		1	1	6	3	2	1	2	1	3	1	2	2	1	1	1	0	0	0	1	1	1	0	0	1	1	0	0	0	1	0	1	0	1	0	1	0
41314596020	11	2019	27	48	1	6	4	15	100	192	1	98		1	1	4	4	4	1	4	1	2	1	4	2	5	3	2	1	1	1	1	1	1	1	0	1	1	1	0	0	0	0	0	0	0	0	0	1
41315536039	12	2019	27	25	1	6	6	17	80	175	1	74		1	1	4	3	3	1	3	3	1	1	2	2	5	3	1	1	1	0	1	1	1	1	0	1	0	0	0	0	0	0	0	1	0	0	0	1
41315596026	19	2019	27	63	1	6	4	15	76	178	1	58		1	1	2	2	1	1	3	1	5		2	1	3	1	1	0	0	1	1	1	1	1	1	1	0	1	0	1	0	0	1	1	0	0	0	0
41316696033	18	2019	27	60	1	6	5	16	80	178	2			1	1	4	4	4	1	4	1	4	1	4	1	6			1	1	0	1	1	1	1	0	1	1	0	1	0	0	0	0	0	0	0	0	1
41316726037	23	2019	27	79	1	777		15	73	169	2			1	2	2	3	3	1	1	1	1	2	2	1	6			1	1	1	1	1	1	0	0	1	1	1	1	0	0	0	0	1	1	1	0	1
41317246054	4	2019	27	54	1	6	5	16	80	165	1	55		1	1	4	3	3	1	3	1	2	1	1	1	1	1	1	1	0	0	1	0	1	1	0	1	0	0	0	0	0	0	1	1	0	0	1	1
41317676008	1	2019	27	22	1	6	4	15	68	175	1	68		2	2	6	4	4	3	4	3	6		4	2	6			1	1	0	1	1	1	0	0	1	0	0	0	0	0	0	0	0	0	0	0	0
41317696035	4	2019	27	55	1	6	4	15	90	180	1	80		1	1	2	2	2	1	1	2	2	1	4	1	1	1	1	0	1	1	1	1	1	1	0	1	1	1	0	0	0	0	1	0	0	0	1	1
41350646066	18	2019	6	29	1	6	4	15	777	178	2			1	1	4	6					1	1	1	1	2	1	1	1	0	0	1	0	1	1	1	1	1	1	0	0	0	0	0	0	0	0	0	0
41351486062	7	2019	6	72	1	6	4	15	95	176	1	65		1	1	3	3	2	1	1	1	1	1	2	1	1	1	1	0	1	0	1	0	1	1	1	1	1	1	0	0	0	0	0	0	1	0	0	0
41352936065	35	2019	6	20	1	6	5	16	70	175				1	1	4	2	2	1	1	1	2	1	5		1	1	1	0	0	0	0	0	1	1	0	1	0	1	0	0	0	1	0	0	0	0	0	0
41370276038	21	2019	5	64	1	6	5	16	76	168	1	60		1	1	2	4	4	1	2	1	1	1	4	3	5	2	2	1	0	1	1	1	0	0	0	1	1	0	0	0	0	0	0	0	0	0	0	0
42312486027	19	2019	27	50	1	6	5	16	85	177	2			1	1	4	4	3	1	4	1	4	3	4	2	1	1	1	1	1	0	1	1	1	1	0	1	0	1	1	0	0	0	0	0	0	0	1	0
42313636039	26	2019	27	43	1	6	4	15	76	168	1	60		1	1	4	3	3	1	3	1	3	1	1	1	5	1	1	0	0	0	0	1	1	0	0	1	1	0	1	0	0	0	0	0	0	0	0	1
42314076037	8	2019	27	60	1	6	5	16	78	180	1	69		1	1	1	4	4	1	4	1	1	1	4	3	5	1	1	1	1	1	1	1	1	0	1	1	0	1	0	0	0	0	0	0	0	0	0	0
42315536037	5	2019	27	46	1	6	6	17	85	178	1	74		1	1	2	2	2	1	2	1	3	1	2	2	6			0	1	0	1	1	0	1	0	1	0	1	0	0	0	0	1	1	0	0	1	0
42315566023	9	2019	27	45	1	6	4	15	95	172	2			1	1	2	4	3	1	3	1	6		1	1	6			0	0	0	0	0	0	0	0	1	1	0	1	0	0	0	0	0	0	0	1	0
42316886020	10	2019	27	46	1	6	5	16	77	176	1	68		1	1	3	3	3	3	3	3	2	1	4	2	1	2	1	1	1	1	1	1	1	1	0	1	1	0	0	0	0	0	0	0	0	0	1	0
42317506001	8	2019	27	40	1	6	5	16	93	178	1	78		1	1	4	2	2	1	1	3	5		1	1	1	1	1	1	0	0	1	0	1	1	0	1	1	0	0	0	1	0	0	0	1	0	0	0
42317976039	16	2019	27	66	1	6	4	15	77	175	2			1	1	4	3	2	1	1	3	2	1	2	1	5	2	2	1	0	1	0	1	1	1	0	1	1	0	0	0	0	0	0	0	0	0	0	0
42318656000	3	2019	27	65	1	6	4	15	69	165	1	55		1	1	3	4	3	3	2	3	1	1	4	3	6			1	1	1	1	1	1	1	0	1	1	1	0	0	0	0	0	0	0	0	0	0
42351186064	32	2019	6	29	1	6	4	15	118	172	1	120		1	1	1	4	3	1	1	1	1	1	1	2	1	1	1	0	0	0	1	1	1	1	1	1	0	0	0	1	1	0	0	0	0	0	0	0
42356276065	40	2019	6	76	1	6	5	16	79	165	1	50		1	1	2	4	3	3	4	1	3	2	3	1	5	1	1	1	1	0	1	1	1	1	1	1	1	0	0	0	0	0	1	0	1	1	0	0
42356486067	7	2019	6	27	1	6	5	16	84	167	2			1	1	2	2	2	1	1	1	1	3	3	2	2	1	2	0	1	0	0	0	1	0	1	1	0	0	0	1	0	0	0	0	0	0	0	0
42358166060	2	2019	6	24	1	6	6	17	74	176	1	65		1	1	2	2	1	1	1	1	1	2	2	1	2	1	1	1	0	0	1	1	1	1	1	1	1	1	0	1	0	0	0	1	0	0	0	1
42358606061	18	2019	6	32	1	6	4	15	98	165	1	68		1	1	2	1	1	3	1	1	3	3	3	3	3	3	1	1	0	0	1	1	1	0	1	1	0	1	0	1	1	0	1	1	1	0	0	1
42371606039	17	2019	5	56	1	6	4	15	53	165	2			2	2	1	4	2	1	2	1	6		2	1	5	1	1	0	1	0	1	1	1	0	1	1	1	1	0	0	0	0	0	0	0	1	0	1
43311666031	29	2019	27	67	1	6	4	15	74	167	1	70		1	1	2	4	3	1	2	1	5		4	3	5	3	1	1	0	1	1	1	1	0	0	1	0	1	1	0	0	0	0	0	0	0	1	1
43312396041	20	2019	27	29	1	6	6	17	80	183	2			1	1	2	4	2	1	1	1	2	2	1	1	1	1	1	1	1	0	1	1	1	1	0	1	1	1	0	0	0	0	0	0	0	0	0	0
43313486037	16	2019	27	28	1	6	6	17	76	181	1	67		1	1	3	3	2	1	1	1	1	1	1	1	3	2	3	1	0	0	1	0	1	0	0	1	1	0	0	1	0	0	0	1	0	0	1	1
43314576036	16	2019	27	48	1	6	4	15	101	180	1	77		1	1	4	1	1	1	1	1	1	1	1	1	3	1	1	0	0	0	0	0	1	0	1	1	1	0	0	0	0	0	0	0	0	1	1	1
43314766047	1	2019	27	23	1	6	4	15	70	170	1	70		2	2	3	3	3	1	3	1	5		1	1	4	1	1	0	0	0	0	0	0	0	0	1	0	0	0	1	0	1	0	1	0	0	1	1
43314806026	8	2019	27	50	1	6	6	17	168	168	1	68		1	1	4	2	4	1	2	3	1	2	4	1	1	2	1	1	1	1	1	1	1	1	1	1	1	0	1	0	0	0	0	1	0	0	1	0
43315246022	19	2019	27	25	1	6	7	18	80	183	1	75		1	1	1	2	2	1	2	1	1	1	1	1	5	3	1	1	1	0	1	1	1	0	0	1	0	1	0	0	0	0	1	0	0	0	0	0
43316806023	15	2019	27	72	1	6	4	15	92	174	1	80		1	1	2	4	3	3	1	3	5		4	1	6			1	0	1	1	1	1	1	0	1	0	0	1	0	0	0	0	0	0	0	1	0
43318766036	12	2019	27	56	1	6	4	15	101	180	1	95		1	1	2	2	3	3	2	3	5		2	1	4	2	2	1	0	0	1	1	1	1	1	1	1	0	0	1	0	0	0	0	0	0	1	0
43319626038	22	2019	27	78	1	6	4	15	70	176	2			1	1	1	6					6		4	3	6			0	1	1	0	1	1	0	1	1	1	0	0	0	0	0	0	0	0	1	0	1
43320556090	16	2019	10	43	1	6	4	15	68	162	2			1	1	3	3	3	1	1	1	1	1	1	1	1	1	2	1	1	0	1	0	1	1	0	1	0	0	0	0	0	0	0	0	0	1	0	0
43354276069	7	2019	6	65	1	6	5	16	100	174	1	56		1	1	5	4	4	1	1	1	5		2	1	6			1	0	0	1	0	0	0	0	1	1	0	0	0	0	0	0	0	0	0	0	0
43355296064	23	2019	6	44	1	6	6	17	78	178	1	84		1	1	2	4	4	1	4	1	3	2	2	1	5	2	1	1	0	0	1	1	1	1	0	1	0	0	0	0	0	0	0	0	0	0	0	0
43370156034	21	2019	5	66	1	6	6	17	59	163	1	53		1	1	4	4	4	1	2	1	2	2	4	1	1	1	1	1	1	1	1	1	1	1	1	1	1	0	0	1	1	0	0	0	1	0	1	0
43371156031	34	2019	5	67	1	6	4	15	72	172	1	60		1	1	3	3	3	1	2	3	3	2	2	1	1	3	1	1	1	1	1	1	1	1	1	1	1	1	1	1	1	0	0	0	1	0	0	1
43374166038	14	2019	5	62	1	6	4	15	85	182	2			1	1	1	1	1	1	1	1	6		4	1	6			0	1	0	1	1	1	1	0	1	1	0	0	0	0	0	0	0	0	0	0	0
43378226002	3	2019	5	60	1	6	4	15	76	198	1	51		1	1	4	2	2	1	5		5		4	1	1	1	2	0	1	0	1	1	1	1	1	1	0	1	0	1	0	0	0	0	0	0	1	0
44310436028	10	2019	27	66	1	6	4	15	65	176	1	60		1	1	6	3	3	1	3	2	4	1	4	1	4	1	1	1	0	1	1	1	1	0	0	1	0	0	0	0	1	0	0	0	0	1	0	0
44310826029	9	2019	27	77	1	6	6	17	82	168	1	70		1	1	3	4	4	1	2	1	1	1	4	2	1	1	1	1	0	1	1	1	1	1	0	1	0	1	0	0	0	0	0	1	0	0	0	0
44311216029	2	2019	27	80	1	6	6	17	67	167	2			1	1	3	4	4	1	2	1	1	1	4	1	2	1	1	1	0	1	1	0	0	1	0	1	0	1	0	0	0	0	0	0	0	0	0	0
44311786043	12	2019	27	31	1	6	4	15	82	169	2			1	1	3	3	4	1	3	1	3	2	3	2	5	2	1	1	1	1	1	1	1	1	1	1	1	1	0	0	0	0	0	0	0	0	0	0
44311956030	2	2019	27	29	1	6	4	15	120	173	1	92		1	1	3	2	1	1	1	1	1	1	4	1	5	1	2	1	0	0	1	1	1	1	0	1	0	0	0	0	0	0	0	0	0	0	0	0
44312466024	12	2019	27	60	1	6	5	16	72	160	1	54		1	1	1	4	4	3	1	1	2	1	4	2	6			1	1	1	1	1	0	1	1	1	1	0	1	0	0	0	0	0	0	0	0	0
44316016032	25	2019	27	58	1	6	5	16	102	178	1	60		1	1	2	3	3	1	3	1	6		4	3	6			1	1	1	1	1	0	1	0	1	0	0	1	0	0	0	0	0	0	0	0	0
44316846024	21	2019	27	88	1	6	5	16	78	166	1	58		1	1	3	3	3	1	2	3	1	3	4	3	1	2	1	1	1	1	1	1	0	1	0	0	1	1	0	0	0	0	0	0	0	1	1	0
44317886023	13	2019	27	94	1	777		15	70	160	1	70		1	1	5	2	2	1	5		6		2	1	4	2	1	1	0	1	1	1	0	0	0	1	0	0	1	1	0	0	0	0	0	0	0	1
44318996037	30	2019	27	83	1	777		15	80	180	2			1	1	4	2	2	1	1	1	1	1	4	1	5	1	1	1	1	1	1	1	0	0	0	0	1	1	0	0	0	0	0	0	0	0	1	0
44320516064	29	2019	10	27	1	6	5	16	69	178	1	65		1	1	4	3	4	1	2	3	2	1	3	1	1	1	2	1	1	0	1	1	1	1	1	1	0	1	0	0	1	0	1	0	0	0	0	0
44359646060	39	2019	6	30	1	6	5	16	85	178	1	80		1	1	2	2	2	1	1	1	2	3	1	2	1	3	2	1	1	0	0	1	1	0	0	1	0	0	0	0	0	0	0	0	0	0	1	0
44379286006	32	2019	5	70	1	6	5	16	73	164	1	48		1	1	3	4	2	1	3	1	2	2	4	1	2	2	1	1	1	0	1	1	1	1	1	1	0	1	0	1	0	0	0	1	0	0	1	1
45311536034	14	2019	27	72	1	6	4	15	89	176	2			1	1	4	1	1	1	2	1	6		4	3	4	1	1	0	0	0	1	0	1	1	1	1	0	1	0	1	1	0	0	0	1	0	1	0
45312806023	29	2019	27	73	1	6	5	16	72	170	1	70		1	1	1	4	4	3	3	1	6		4	3	6			1	1	1	1	1	1	0	0	1	0	1	1	0	0	0	0	0	0	0	0	0
45312886021	21	2019	27	74	1	6	5	16	92	174	1	72		1	1	4	4	4	1	1	3	4	1	4	2	6			1	0	1	1	1	1	1	1	1	0	1	0	0	0	0	0	0	0	0	0	0
45313206028	17	2019	27	53	1	6	4	15	85	168	1	65		1	1	3	3	3	1	5		5		2	1	4	2	4	0	0	0	1	0	0	0	0	1	0	0	0	1	0	0	0	0	0	1	0	0
45313506024	27	2019	27	33	1	6	6	17	88	180	1	65		1	2	2	2	2	1	1	1	5		5		4	1	3	1	0	0	0	0	0	0	0	1	1	1	0	0	0	0	0	0	0	1	0	1
45314556032	6	2019	27	72	1	6	5	16	61	158	1	57		1	1	1	3	2	1	2	3	5		3	2	4	1	1	1	1	1	1	1	1	1	0	1	1	1	0	0	0	0	0	0	1	0	0	1
45314816027	15	2019	27	33	1	6	4	15	112	190	1	90		1	1	3	4	2	1	2	3	4	1	3	1	5	3	1	1	1	0	1	1	1	1	0	1	0	0	1	0	0	0	0	0	0	0	1	0
45315316043	1	2019	27	62	1	6	4	15	81	172	1	80		1	1	4	4	2	1	4	1	5		5		1	1	2	1	0	0	1	0	0	1	1	1	0	1	0	0	0	0	0	0	1	0	0	0
45316426029	30	2019	27	69	1	6	4	15	85	179	2			1	1	3	3	3	1	2	1	3	1	2	2	1	2	2	1	1	1	1	1	1	1	1	0	1	1	0	0	0	0	0	0	0	0	0	0
45316686036	25	2019	27	26	1	6	5	16	60	177	1	52		1	1	2	3	2	1	1	1	1	1	1	1	2	1	1	0	0	0	0	0	1	0	0	1	1	0	0	1	0	0	0	0	1	0	1	0
45316806024	19	2019	27	83	1	6	5	16	100	180	2			1	1	5	4	4	1	2	1	1	1	4	1	6			1	0	1	1	1	0	0	0	1	1	1	0	0	0	0	0	1	0	0	0	0
45317826028	23	2019	27	56	1	6	4	15	77	179	2			1	1	2	2	6		6		1	1	1	1	6			0	0	0	1	1	1	1	1	1	1	0	1	0	0	1	0	1	0	0	0	0
45319306048	24	2019	27	53	1	6	5	16	90	175	1	70		1	1	1	2	1	1	1	1	5		2	2	1	1	2	1	1	1	1	1	1	1	1	0	1	1	1	0	0	0	0	0	1	0	0	0
45319666038	26	2019	27	55	1	6	5	16	107	173	1	68		1	1	1	3	3	1	1	1	3	1	1	1	2	2	2	1	1	0	0	1	1	1	1	1	0	0	0	1	0	0	0	0	0	0	0	0
45319746031	19	2019	27	42	1	6	6	17	70	170	2			1	1	5	4	3	3	4	3	6		4	1	5	3	1	1	1	0	1	1	0	0	1	1	1	1	1	0	0	0	0	0	0	0	0	0
45350416069	28	2019	6	69	1	6	5	16	77	173	1	50		2	2	3	6					1	3	4	2	1	2	1	0	0	0	0	1	1	1	0	1	1	1	0	0	0	0	0	0	0	0	0	0
45351256063	19	2019	6	73	1	6	6	17	70	170	2			1	1	1	4	4	1	2	1	4	2	4	3	6			1	1	1	1	1	0	0	1	1	0	0	0	0	0	0	0	0	0	0	0	0
45354126063	5	2019	6	63	1	6	4	15	68	173	1	56		1	1	4	3	4	3	2	1	5		2	1	2	2	4	1	1	1	1	0	1	1	1	1	1	0	0	1	0	0	0	0	0	1	0	1
45356136064	1	2019	6	21	1	6	4	15	46	177	1	80		1	2	4	2	2	1	1	1	1	2	1	1	1	1	1	1	0	0	1	1	1	1	0	1	0	1	0	0	0	0	1	0	0	1	0	1
45371346009	18	2019	5	47	1	6	5	16	77	171	1	66		1	1	3	4	4	1	2	1	1	1	4	2	1	1	1	1	0	1	1	1	1	0	1	1	1	1	1	1	0	0	0	0	0	0	0	0
45374476032	34	2019	5	56	1	6	5	16	90	175	1	64		1	1	4	4	2	3	3	3	1	2	1	1	6			1	0	0	1	0	1	0	0	1	1	0	0	0	0	0	0	0	0	0	0	1
46312506034	2	2019	27	29	1	6	6	17	74	172	1	72		1	1	4	3	3	1	3	1	4	1	3	1	5	1	1	1	1	0	1	1	1	1	0	1	0	1	0	0	0	0	0	0	0	0	0	1
46312896053	23	2019	27	24	1	6	4	15	87	174	1	72		1	1	4	3	2	2	1	2	2	2	3	1	6			0	0	1	1	1	1	1	0	0	0	1	0	0	0	0	0	0	0	0	0	0
46314786035	26	2019	27	49	1	6	5	16	82	174	1	75		1	1	3	2	1	1	1	1	3	1	1	1	3	2	2	0	1	0	1	0	1	1	1	1	0	0	0	1	1	0	0	1	0	0	1	1
46315386043	5	2019	27	85	1	6	4	15	88	160	2			1	1	6	2	2	1	2	1	1	1	2	2	4	2	1	1	0	0	1	1	1	0	1	1	0	0	1	1	0	0	0	1	0	0	1	0
46315716039	9	2019	27	82	1	6	4	15	53	156	2			1	1	1	4	4	1	4	1	5		4	1	1	1	1	0	0	1	1	0	0	0	0	0	0	1	0	0	0	0	0	0	0	0	0	1
46317306041	10	2019	27	63	1	6	4	15	88	178	2			1	1	4	1	1	1	1	1	4	1	1	1	6			0	0	0	0	0	1	1	1	1	0	1	0	0	0	0	1	0	0	0	1	1
46319406027	15	2019	27	58	1	6	4	15	97	190	2			1	1	1	2	2	1	1	1	5		4	1	1	1	1	1	0	1	1	0	0	0	0	1	1	1	1	0	0	0	0	0	0	0	0	0
46323956022	20	2019	10	76	1	6	5	16	62	169	1	45		1	1	4	4	4	1	4	1	1	1	4	1	6			0	1	1	1	1	1	1	1	1	1	1	1	0	0	0	0	0	0	0	0	0
46359616063	6	2019	6	62	1	6	4	15	58	162	2			1	1	4	2	2	1	1	1	1	1	2	3	6			1	1	0	0	0	1	1	1	1	0	1	0	0	0	0	0	0	0	0	0	0
46372206032	11	2019	5	82	1	6	5	16	67	164	1	60		1	1	3	3	3	1	3	1	2	2	1	1	1	2	2	1	0	0	1	1	1	1	0	1	0	1	0	0	1	0	1	0	0	0	0	0
47310626038	17	2019	27	27	1	6	4	15	90	178	1	115		1	1	2	5	1	1	1	1	3	2	4	2	4	2	2	0	1	1	0	1	1	1	0	1	1	0	1	1	0	0	0	0	0	0	1	0
47311256022	21	2019	27	59	1	6	4	15	66	176	1	68		1	2	2	4	4	3	3	1	4	2	4	3	5	1	1	1	1	1	1	1	0	1	0	1	0	1	0	0	0	0	0	1	0	1	0	0
47311696035	4	2019	27	71	1	6	4	15	68	170	1	62		1	1	4	4	3	3	3	1	5		4	3	6			1	1	1	1	1	1	1	0	1	0	0	1	0	0	0	0	0	0	0	0	0
47311806024	25	2019	27	74	1	6	6	17	54	164	1	50		1	1	2	4	4	1	2	1	2	1	4	2	5	1	1	1	1	1	1	1	1	1	0	1	1	1	0	0	0	0	0	0	0	0	0	0
47312416023	6	2019	27	78	1	6	5	16	65	172	2			1	2	4	2	1	1	4	1	5		4	1	6			0	1	0	1	1	1	1	1	1	1	1	0	0	0	0	1	1	0	0	1	0
47313446029	7	2019	27	64	1	6	4	15	81	170	1	67		1	1	1	3	2	1	1	1	1	1	3	1	1	1	1	1	0	1	1	0	1	0	0	1	0	0	1	1	0	0	0	0	0	0	0	1
47313766033	1	2019	27	35	1	6	4	15	60	173	1	55		1	1	1	1	4	1	3	1	3	2	4	1	1	2	2	1	1	0	1	1	1	0	0	1	1	0	1	0	1	0	0	0	0	0	1	0
47319296022	14	2019	27	80	1	6	5	16	70	172	1	60		1	1	3	3	3	1	2	1	4	1	3	1	5	1	1	1	1	1	1	0	1	1	1	1	1	1	0	0	0	0	0	0	0	0	1	1
47324266067	24	2019	10	41	1	6	5	16	91	178	1	80		1	1	4	3	3	1	3	3	2	2	1	1	2	1	1	0	0	0	1	0	1	1	0	1	1	0	0	1	0	1	0	0	0	0	1	1
47329166025	14	2019	10	66	1	6	5	16	95	180	1	70		1	1	3	3	3	1	2	1	2	1	2	2	1	3	1	1	1	1	1	1	1	0	0	1	1	1	1	0	0	0	0	0	0	0	0	1
47351436062	2	2019	6	32	1	6	5	16	85	176	2			1	1	4	3	3	1	1	1	1	2	2	1	3	1	2	1	0	0	0	1	1	0	0	1	1	0	0	1	0	0	0	0	1	1	1	0
47370406003	29	2019	5	37	1	6	4	15	81	165	1	75		1	1	1	3	3	3	1	1	5		2	3	2	2	3	1	1	0	0	1	0	0	0	1	0	1	0	1	0	0	0	0	1	0	0	1
47370646031	24	2019	5	69	1	6	4	15	66	169	1	56		1	1	4	2	4	3	4	3	4	3	4	2	6			1	1	1	1	1	1	1	1	1	0	1	0	0	0	0	0	0	1	0	0	0
48310286024	6	2019	27	19	1	6	4	15	75	188				2	2	4	4	4	3	2	3	4	2	4	2	5	1	2	1	1	0	1	1	1	1	0	1	1	1	0	0	0	0	0	0	1	0	0	0
48310876028	8	2019	27	80	1	6	5	16	777	180	2			1	2	4	4	4	3	4	2	4	1	4	3	6			1	1	1	1	1	1	1	1	1	1	1	1	0	0	1	0	0	0	0	1	0
48311886029	15	2019	27	77	1	6	4	15	90	174	1	74		1	1	5	3	3	1	3	1	3	1	4	1	1	1	1	1	0	1	1	1	1	0	1	1	0	0	1	0	0	0	0	0	0	0	0	0
48311976033	5	2019	27	67	1	6	4	15	82	175	1	70		1	1	5	4	4	1	1	3	1	1	4	3	6			1	1	1	1	1	1	0	0	1	1	0	0	0	0	0	0	0	0	0	1	0
48312236021	8	2019	27	66	1	6	5	16	85	176	1	59		1	1	1	4	4	1	2	1	1	2	3	1	6			1	1	1	1	1	1	1	1	1	0	1	0	0	0	0	1	0	0	0	0	0
48314426024	17	2019	27	58	1	6	5	16	80	172	1	55		1	1	4	3	3	1	3	1	3	1	5		1	1	1	1	1	0	1	0	1	1	0	1	0	1	1	0	1	0	1	0	0	0	1	0
48314496021	12	2019	27	56	1	6	4	15	91	175	1	78		1	1	1	4	4	3	6		4	3	4	2	1	2	1	1	0	1	1	1	1	0	0	1	1	1	0	0	1	0	0	0	0	0	1	0
48314526038	19	2019	27	65	1	6	5	16	79	182	1	73		1	1	6	4	4	1	4	1	4	1	1	1	5	3	1	1	1	0	1	0	1	0	1	1	0	0	0	0	0	0	0	0	0	0	0	0
48315246022	20	2019	27	83	1	6	6	17	59	165	2			1	1	4	2	1	1	1	1	1	2	4	3	5	2	2	0	1	0	1	1	0	1	1	1	0	1	0	0	0	0	0	0	0	0	0	0
48315516024	10	2019	27	55	1	6	4	15	72	170	2			2	2	5	5	5		5		2	3	5		2	2	3	0	0	0	0	0	1	0	0	1	1	0	0	1	1	0	0	0	0	0	0	0
48315906034	24	2019	27	62	1	6	4	15	90	174	1	70		1	1	3	3	3	1	2	1	1	1	2	2	1	2	1	1	0	1	1	1	1	1	1	1	0	0	1	1	0	0	0	0	0	0	1	1
48316436020	16	2019	27	89	1	888		15	70	170	1	60		1	1	3	4	4	1	2	1	5		4	2	1	2	1	1	1	0	0	0	0	1	0	1	0	1	0	0	0	0	0	0	0	0	0	0
48316766031	11	2019	27	47	1	6	5	16	80	179	1	78		1	1	1	4	2	1	1	1	2	1	1	1	1	1	1	1	0	0	1	1	1	0	1	1	1	1	0	1	0	0	1	0	0	0	0	0
48318596035	27	2019	27	24	1	6	5	16	52	156	1	48		1	1	2	3	3	1	3	1	5		1	1	5	1	2	0	0	0	1	0	1	0	0	0	0	0	0	0	0	0	0	1	0	0	0	0
48318656050	30	2019	27	29	1	6	5	16	90	178	1	80		1	1	1	4	4	3	2	3	1	2	1	2	2	1	2	1	0	1	1	1	0	1	1	1	1	0	0	1	0	0	0	0	0	0	0	0
48324266066	20	2019	10	25	1	6	4	15	98	175	1	85		1	1	6	4	4	3	1	1	5		4	1	1	1	2	1	0	0	1	1	1	0	0	1	1	0	0	1	0	0	0	0	0	0	0	0
48370296002	5	2019	5	27	1	6	5	16	70	171	2			1	1	1	3	3	1	2	1	1	2	3	1	6			1	1	0	1	1	1	1	0	1	0	1	1	0	0	0	0	0	0	0	0	1
49310346049	17	2019	27	86	1	6	4	15	83	183	2			1	1	3	3	3	1	1	1	1	1	4	2	1	1	1	1	1	1	1	1	1	1	1	1	0	1	1	1	0	0	0	0	1	0	0	1
49311666036	7	2019	27	77	1	6	5	16	63	161	2			1	1	4	2	2	1	2	1	5		1	1	6			0	0	1	0	1	1	1	0	1	1	0	1	0	0	0	0	0	0	0	0	0
49312316044	24	2019	27	60	1	6	5	16	106	179	2			1	1	2	2	2	1	2	1	5		1	2	4	2	2	0	0	0	0	0	1	1	0	1	0	0	0	0	0	0	0	0	0	0	0	0
49312316045	26	2019	27	67	1	6	5	16	80	162	1	57		1	2	2	2	1	1	2	1	1	1	4	1	5	1	2	0	0	0	0	1	1	0	0	0	1	0	0	0	0	0	0	0	0	0	0	0
49313886024	1	2019	27	90	1	6	4	15	60	172	1	57		1	1	1	4	6		4	1	4	1	4	1	5	2	1	0	1	1	1	1	0	1	0	1	1	1	1	0	0	0	0	1	1	0	0	0
49313996039	8	2019	27	40	1	6	5	16	75	169	1	87		1	1	1	4	4	3	4	3	6		4	3	2	2	3	1	1	1	1	1	0	1	1	1	1	0	1	1	0	0	0	0	0	0	0	0
49314286020	27	2019	27	65	1	777		15	65	172	2			1	1	4	2	3	1	2	3	4	2	3	2	6			1	0	1	1	1	1	1	1	1	1	0	1	0	0	0	0	0	0	0	1	0
49314786031	16	2019	27	44	1	6	5	16	93	184	1	85		1	1	4	4	4	1	2	3	5		2	1	5	1	2	1	0	0	1	0	1	0	0	1	0	0	1	0	0	0	0	0	0	0	0	1
49315046037	17	2019	27	27	1	6	5	16	85	185	1	70		1	1	2	4	3	1	3	3	2	2	2	2	6			1	1	0	1	1	1	1	1	0	0	0	0	0	0	0	0	0	0	0	0	0
49315286025	25	2019	27	60	1	6	4	15	68	167	2			2	2	1	2	4	1	2	1	1	1	4	1	5	2	1	1	1	0	1	1	0	0	0	1	1	1	1	0	0	0	0	1	0	1	1	0
49315506036	1	2019	27	79	1	6	7	18	80	173	2			1	1	4	2	2	1	2	1	1	3	4	1	6			1	1	1	1	1	1	1	1	1	1	1	1	0	1	0	0	0	0	1	0	0
49315546022	4	2019	27	64	1	6	6	17	81	170	1	67		1	1	3	4	3	1	3	1	2	2	4	2	6			1	1	0	1	1	1	1	0	1	0	1	1	0	0	0	1	0	1	0	0	0
49316386059	5	2019	27	25	1	6	4	15	80	176	1	78		1	1	2	4	4	1	3	3	5		4	1	6			1	1	0	1	1	1	1	0	1	1	0	0	0	0	0	0	0	0	0	0	0
49317706032	29	2019	27	48	1	6	5	16	62	155	2			1	1	4	4	3	3	3	3	5		4	2	6			1	1	1	1	1	1	1	0	1	1	0	1	0	0	0	0	0	0	0	1	0
49318206021	17	2019	27	77	1	6	5	16	89	172	1	70		1	1	2	4	4	3	4	1	6		4	2	6			1	0	1	1	1	0	1	0	1	1	1	0	0	0	0	0	0	0	0	0	0
49319766032	20	2019	27	83	1	6	5	16	75	168	2			1	1	2	4	3	1	2	1	4	1	2	1	5	3	1	0	1	0	0	1	1	0	0	1	1	1	1	1	0	0	0	0	0	0	1	0
49322236065	29	2019	10	48	1	6	5	16	92	176	1	80		1	1	3	4	4	1	2	1	1	1	3	2	1	1	2	1	1	1	1	1	0	0	0	1	1	1	1	0	0	0	0	0	0	0	0	0
49322506059	23	2019	10	43	1	6	5	16	80	190	1	80		1	1	1	4	4	1	1	1	3	2	3	2	1	1	3	1	0	1	1	1	1	0	0	0	1	1	0	0	0	0	1	0	0	0	0	0
49323176053	11	2019	10	66	1	6	4	15	68	172	1	76		2	2	1	4	1	3	2	3	4	3	1	1	2	1	1	1	1	0	1	1	0	0	1	1	1	0	0	1	0	0	0	0	0	0	1	0
49324186026	7	2019	10	74	1	6	6	17	69	169	2			1	1	4	2	3	3	5		2	1	1	1	2	2	1	0	0	1	1	1	1	1	0	1	1	1	0	1	0	0	0	0	0	0	0	1
49326146099	3	2019	10	27	1	6	5	16	95	183	1	100		1	1	4	2	2	1	2	1	1	1	1	1	1	1	3	0	0	0	1	1	1	1	1	1	0	1	0	1	0	0	0	1	0	0	1	1
49326156021	26	2019	10	81	1	6	5	16	82	170	2			1	1	2	3	2	1	2	1	3	3	4	3	6			0	0	0	0	0	0	0	0	0	0	0	0	0	0	0	0	0	0	0	0	0
49354286069	9	2019	6	45	1	6	5	16	108	178	1	75		1	1	1	2	6		1	1	1	1	1	1	2	3	2	0	0	0	1	1	1	0	1	1	1	1	0	0	0	0	0	0	0	0	0	0
49376636009	11	2019	5	40	1	6	5	16	92	190	1	80		1	1	4	4	4	1	4	1	1	2	4	1	1	1	1	1	1	1	1	0	1	1	0	1	0	0	0	1	0	0	0	0	0	0	1	0
50318866038	5	2019	27	31	1	6	4	15	92	168	2			1	1	1	4	4	3	4	3	2	1	4	1	6			1	1	0	1	1	1	1	1	1	1	0	1	0	0	0	0	0	0	0	0	0
50356316060	7	2019	6	33	1	6	4	15	88	170	1	75		1	1	6	3	2	1	2	1	6		4	1	6			1	1	0	1	1	1	0	1	1	1	0	0	0	0	0	0	0	0	0	0	1
50356346065	21	2019	6	49	1	6	4	15	82	172	2			1	1	1	4	4	1	3	1	5		4	1	4	2	1	1	1	1	1	1	0	0	0	1	1	1	1	1	0	0	0	0	0	0	0	0
50356756007	2	2019	6	36	1	6	4	15	66	170	1	57		1	1	4	3	3	1	1	1	2	2	1	1	4	1	3	1	0	0	1	1	1	1	0	1	1	1	0	1	0	0	1	0	0	0	0	1
50357396066	12	2019	6	30	1	6	5	16	80	175	2			1	1	4	4	2	3	3	3	2	1	4	2	4	2	2	1	1	0	1	1	1	1	1	1	1	1	0	1	0	0	1	1	0	1	0	1
50375276030	8	2019	5	44	1	6	5	16	103	175	1	82		1	1	2	3	3	3	3	1	1	2	1	2	2	1	2	1	0	1	1	1	1	1	0	1	0	1	0	1	0	0	1	0	0	0	0	0
50376166038	13	2019	5	76	1	6	5	16	75	162	2			1	1	2	4	4	1	2	1	4	1	4	1	1	3	3	1	0	0	1	1	1	0	0	1	1	1	0	0	0	0	0	0	0	0	0	0
50377176035	27	2019	5	39	1	6	5	16	90	172	1	68		1	1	4	4	2	1	2	1	2	2	2	1	2	1	1	1	1	0	1	1	1	1	0	1	0	0	1	1	0	0	0	0	0	0	0	1
51355236007	14	2019	6	78	1	6	5	16	59	170	1	64		1	1	3	3	4	3	4	3	3	1	3	1	5	1	1	0	0	1	1	1	0	0	0	1	1	1	0	0	0	0	0	0	0	0	0	0
51357386063	2	2019	6	38	1	6	6	17	89	171	1	77		1	1	4	3	4	1	2	2	2	2	2	2	1	1	1	1	1	0	1	0	1	1	0	1	0	1	0	0	0	0	0	1	0	0	0	0
51373436032	19	2019	5	31	1	6	4	15	66	175	2			1	1	3	2	1	1	1	1	1	1	2	1	2	1	1	0	1	0	1	1	1	1	0	1	0	0	0	1	0	0	0	1	0	0	0	0
52318116057	20	2019	27	37	1	6	5	16	55	155	1	65		1	2	4	4	4	3	6		6		6		4	1	1	0	0	0	1	0	1	1	0	1	1	1	0	0	1	0	0	1	1	1	0	0
52350306065	4	2019	6	67	1	6	4	15	95	175	1	70		1	1	4	2	2	3	2	3	3	1	3	3	6			1	1	0	1	0	1	1	0	1	1	1	0	0	0	0	0	0	0	0	0	0
52350776008	23	2019	6	25	1	6	4	15	65	165	2			1	1	4	4	4	1	1	1	1	3	1	1	2	1	2	1	0	0	1	1	1	1	0	1	0	1	1	1	0	0	0	0	0	0	1	0
52351646004	40	2019	6	31	1	6	5	16	110	183	1	78		1	1	2	2	2	1	1	1	1	3	1	2	1	1	2	1	0	0	0	0	1	1	0	1	0	0	0	0	0	0	0	0	0	0	0	0
52355766000	37	2019	6	60	1	6	5	16	90	177	2			1	1	4	2	2	1	2	1	2	3	3	2	3	3	4	1	0	0	1	1	1	1	0	1	1	0	0	1	1	0	0	0	0	0	0	0
53322826055	8	2019	10	43	1	6	4	15	85	175	1	65		1	1	4	1	1	1	1	1	6		1	1	3	1	2	0	1	0	0	0	1	1	0	1	1	0	0	1	0	0	0	0	0	0	0	0
53326586025	21	2019	10	85	1	6	4	15	170	171	1	72		1	1	4	4	3	3	1	3	2	3	2	2	1	3	1	1	1	1	1	0	1	1	0	1	0	1	0	0	1	0	0	0	0	1	0	0
53351226009	1	2019	6	70	1	6	6	17	66	162	1	69		1	1	2	2	1	1	1	1	1	1	2	2	1	1	1	1	0	1	1	1	1	1	0	1	1	1	1	0	0	0	1	0	0	0	0	1
53354386065	5	2019	6	67	1	6	6	17	72	170	2			2	2	3	2	3	1	2	1	1	2	3	3	6			0	1	1	1	1	1	0	0	1	1	0	1	0	0	0	0	1	1	1	0	0
53370126035	8	2019	5	43	1	6	4	15	99	173	2			1	1	3	4	4	1	2	3	2	2	3	2	1	2	2	1	1	0	1	1	1	1	1	1	0	1	0	0	0	0	1	0	1	1	0	0
53371156032	30	2019	5	59	1	6	5	16	98	169	1	60		1	1	2	2	2	3	1	3	1	2	2	3	5	1	4	1	1	0	0	1	1	1	0	1	0	0	0	0	0	0	0	0	0	0	0	0
53376536039	11	2019	5	50	1	6	4	15	107	181	1	70		1	1	3	2	3	1	1	1	5		1	1	5	1	2	1	0	0	1	1	0	0	0	1	0	0	0	0	0	0	0	0	0	0	0	1
54353796009	2	2019	6	20	1	6	5	16	63	177				1	1	3	3	3	1	2	1	3	3	1	2	1	1	3	1	0	0	1	0	1	1	0	1	0	0	0	1	0	0	0	0	0	1	0	0
54377136034	21	2019	5	59	1	6	5	16	70	167	1	54		1	1	2	4	4	1	2	1	2	1	4	2	1	1	1	1	1	1	1	1	1	1	0	1	0	1	1	0	0	0	0	1	0	0	0	1
55310446025	14	2019	27	37	1	6	4	15	97	186	1	78		1	1	3	5	5		1	1	3	3	5		1	1	2	1	0	1	1	1	1	1	0	1	0	1	0	0	0	0	0	0	0	0	1	0
55319166051	22	2019	27	22	1	6	4	15	92	175	1	98		1	1	4	2	2	1	2	1	1	1	3	1	5	1	2	0	0	0	1	1	1	1	0	1	1	1	0	1	0	1	0	0	0	0	1	1
55358886032	5	2019	6	62	1	6	5	16	80	167	2			1	1	4	4	1	1	3	1	3	2	4	1	1	1	1	1	0	1	1	1	1	1	0	1	1	1	0	0	0	0	0	1	0	0	0	0
55371526030	30	2019	5	60	1	6	4	15	80	173	1	65		1	1	2	4	1	1	1	1	2	3	4	2	5	1	1	1	1	1	1	1	1	1	1	1	0	1	0	0	0	0	0	0	0	0	0	0
56313216050	28	2019	27	87	1	6	4	15	62	174	2			1	1	5	4	6		4	1	4	1	4	1	1	1	2	0	0	0	0	1	0	0	0	1	0	1	0	0	0	0	0	0	0	1	0	0
56320146023	13	2019	10	82	1	6	4	15	90	173	2			1	1	4	4	2	1	3	3	3	1	2	3	1	1	2	1	0	1	1	1	1	1	1	1	1	0	0	0	0	0	0	0	0	0	0	0
56320196024	17	2019	10	64	1	6	5	16	72	174	1	55		1	1	4	4	4	1	3	1	3	2	4	1	1	1	1	1	1	0	0	1	1	0	0	0	1	0	1	0	0	0	0	0	0	0	1	0
56321316021	6	2019	10	67	1	6	5	16	78	178	1	68		1	1	2	3	1	1	2	1	1	1	1	1	5	1	1	1	1	1	1	1	1	1	0	1	0	0	0	0	1	0	0	1	1	1	1	0
56354916033	7	2019	6	36	1	6	5	16	114	186	2			1	1	1	4	2	1	3	3	2	2	1	2	1	1	2	1	1	0	1	1	0	0	0	1	1	1	1	0	0	0	0	0	1	0	1	0
56356886036	26	2019	6	38	1	6	5	16	100	180	1	82		1	1	4	4	1	1	1	1	2	2	1	1	4	2	2	1	0	0	1	1	1	1	0	1	0	1	0	1	0	0	0	0	0	1	1	0
56379376025	25	2019	5	34	1	6	6	17	86	180	1	75		1	1	3	4	4	1	2	1	2	1	2	1	2	1	1	1	1	0	1	1	0	0	0	1	0	0	0	0	0	0	0	0	0	0	0	1
57312636057	17	2019	27	32	1	6	4	15	88	172	1	70		1	1	2	2	4	1	1	1	1	1	2	2	6			0	0	0	0	0	1	1	0	1	0	0	0	0	0	0	0	0	0	1	1	0
57315126056	6	2019	27	50	1	6	4	15	81	167	2			2	2	2	3	2	1	2	1	3	2	2	2	5	1	2	1	1	0	1	1	1	0	0	0	1	1	0	0	0	0	0	0	0	0	0	0
57320176028	23	2019	10	22	1	6	4	15	60	168	1	60		1	1	3	3	2	3	1	1	2	1	3	1	2	3	2	1	1	0	1	0	1	1	1	1	0	0	0	1	0	0	0	1	1	1	0	1
57320626022	14	2019	10	67	1	6	4	15	104	178	1	80		1	1	4	2	2	3	4	3	4	3	4	1	1	1	4	0	1	1	1	1	1	1	0	1	1	1	0	0	0	1	0	1	1	0	0	1
57321286028	4	2019	10	34	1	6	4	15	100	184	1	80		1	1	2	1	1	1	1	1	3	3	3	3	1	2	3	0	0	0	0	1	1	1	1	1	0	0	1	0	1	0	0	1	0	0	0	1
57329546025	5	2019	10	51	1	6	6	17	70	172	1	69		1	1	4	4	4	1	2	1	2	1	4	1	1	1	1	1	1	1	0	1	1	1	1	1	0	0	0	0	0	0	0	0	0	0	0	0
57352296005	16	2019	6	30	1	6	4	15	95	174	1	95		1	1	5	4	4	3	2	3	5		4	1	1	1	777	1	1	0	1	1	1	1	1	1	1	0	0	1	0	0	0	0	0	0	0	0
57353786005	29	2019	6	29	1	6	4	15	78	170	1	75		1	1	1	4	2	1	2	1	1	1	2	1	5	1	2	1	1	0	0	1	0	0	1	1	1	0	1	0	0	0	0	1	0	0	0	0
57375206036	17	2019	5	56	1	6	4	15	68	173	1	75		1	1	3	4	3	3	3	3	3	1	3	2	1	1	1	1	1	1	1	1	1	1	1	1	0	0	0	0	0	0	0	0	0	0	0	0
57375286035	16	2019	5	59	1	6	5	16	85	172	1	60		1	1	3	3	3	1	2	1	4	3	4	1	6			1	1	1	1	1	1	0	0	1	0	1	0	0	0	0	0	0	0	0	1	0
58317606023	10	2019	27	43	1	6	4	15	76	170	1	56		1	1	1	4	3	3	4	3	3	2	3	1	4	2	2	1	1	0	1	1	1	1	1	1	0	0	0	1	1	0	0	0	0	0	0	0
58317816045	4	2019	27	40	1	6	4	15	80	174	1	69		1	1	2	1	2	1	1	1	2	1	2	2	5	1	1	1	1	0	1	1	1	1	1	1	1	1	1	0	0	0	1	0	0	0	1	0
58351336061	22	2019	6	23	1	6	4	15	72	182	1	72		1	1	4	3	3	1	2	1	5		1	1	2	1	5	0	0	0	0	1	1	1	1	1	0	0	0	1	0	0	0	0	1	1	0	0
58356996035	5	2019	6	30	1	6	5	16	100	183	1	93		1	1	1	3	4	1	2	1	4	1	3	1	1	1	1	1	0	0	1	1	1	0	0	1	0	0	0	1	0	0	0	0	0	0	0	0
58357836032	32	2019	6	53	1	6	4	15	86	176	1	52		1	1	3	3	3	1	2	3	3	2	2	1	1	1	2	0	0	0	0	0	0	0	0	1	1	1	0	0	0	0	0	0	0	0	0	0
58359346063	16	2019	6	60	1	6	4	15	102	182	1	75		1	1	4	4	4	1	4	1	6		4	2	6			1	1	1	1	0	0	1	0	1	1	0	0	0	0	0	0	0	0	0	0	0
59317316028	4	2019	27	59	1	6	4	15	73	163	2			2	2	4	4	4	1	2	1	3	2	4	1	1	1	1	1	1	0	1	0	1	0	0	1	1	1	1	0	0	0	0	0	0	0	0	1
59326926024	23	2019	10	40	1	6	4	15	70	170	2			1	1	4	2	2	1	2	1	1	3	4	2	5	1	1	1	1	1	1	1	1	1	1	1	0	1	0	0	1	0	1	1	0	0	0	0
59378166038	15	2019	5	32	1	6	6	17	88	185	1	60		1	1	1	1	1	1	1	1	5		5		4	1	1	0	0	0	0	0	1	0	0	1	0	0	1	1	0	0	0	0	0	0	1	0
60312826040	13	2019	27	73	1	6	4	15	74	172	1	63		1	1	3	3	3	1	3	1	5		3	1	6			0	1	0	1	1	0	0	0	1	0	1	0	0	0	0	0	0	0	0	1	0
60313556031	12	2019	27	88	1	6	4	15	86	173	2			1	1	2	2	2	1	1	1	2	2	2	1	2	2	1	1	1	0	1	1	1	0	0	1	0	1	0	1	0	0	0	0	0	0	1	0
60327446023	18	2019	10	30	1	6	5	16	84	180	1	73		1	1	3	2	2	3	2	2	1	2	3	2	1	1	1	1	0	0	1	1	1	1	0	1	1	1	0	0	0	0	0	0	0	0	0	1
60375396034	31	2019	5	24	1	6	4	15	72	178	1	70		1	1	4	4	3	1	5		5		5		3	1	2	1	1	0	1	0	1	1	0	1	1	1	0	0	0	1	1	0	0	0	0	0
61310756031	6	2019	27	87	1	6	6	17	86	173	1	74		1	1	1	3	3	3	3	1	3	1	2	2	3	2	2	1	1	1	1	1	1	0	1	1	1	1	0	1	0	0	0	0	1	1	1	1
61313836030	23	2019	27	42	1	6	4	15	102	171	1	80		1	1	1	4	4	1	2	1	2	1	3	1	2	2	2	1	0	0	1	1	0	1	1	1	1	0	0	1	0	0	0	0	0	0	0	1
61313896031	26	2019	27	32	1	6	6	17	110	178	1	105		1	1	1	4	3	3	3	3	1	2	2	1	1	1	2	1	1	0	1	0	0	1	1	1	0	0	0	1	0	0	0	0	0	0	0	0
61317896030	25	2019	27	80	1	6	5	16	87	175	1	67		2	2	2	3	3	1	3	1	3	1	4	1	1	2	1	1	0	1	1	1	1	1	0	1	1	1	1	0	0	0	0	0	0	0	0	0
61351306063	2	2019	6	60	1	6	5	16	60	169	1	50		1	1	2	4	4	1	3	3	3	3	3	2	1	1	1	1	1	1	1	1	1	1	0	1	1	1	0	1	1	0	0	0	0	1	0	1
61352626063	37	2019	6	61	1	6	4	15	87	175	2			1	1	3	2	2	1	2	3	6		4	2	4	1	777	1	1	0	1	1	0	1	0	1	0	0	1	1	1	1	1	0	0	0	1	1
61374156032	12	2019	5	67	1	6	6	17	75	172	1	65		1	1	3	2	2	1	2	1	1	1	4	2	5	1	1	0	0	1	0	1	1	1	0	1	0	1	0	1	0	0	0	0	0	0	0	1
61377596031	20	2019	5	75	1	6	4	15	72	165	1	56		1	1	2	3	1	1	2	1	1	1	4	2	1	1	1	1	0	1	0	1	1	0	0	1	0	1	0	0	0	0	0	0	0	1	0	0
62311626033	17	2019	27	76	1	6	4	15	103	172	1	60		1	1	1	3	3	1	2	1	6		4	2	1	2	1	1	0	1	1	1	0	1	0	1	1	1	1	0	0	0	0	0	1	0	1	0
62311756037	15	2019	27	72	1	6	5	16	90	175	1	47		1	1	4	2	2	1	5		6		4	1	2	1	2	1	0	0	0	1	1	1	1	1	1	0	0	0	0	0	0	0	0	0	0	1
62311886059	14	2019	27	21	1	6	5	16	60	160	1	65		1	1	4	3	4	1	1	1	5		2	1	4	3	3	1	0	0	1	1	1	1	0	1	1	1	1	1	1	1	0	1	0	0	1	1
62312426031	29	2019	27	80	1	6	5	16	75	178	1	56		1	1	5	2	5		5		5		3	1	6			0	0	1	0	0	1	0	0	1	0	1	0	0	0	0	1	0	0	1	0	0
62313716030	20	2019	27	62	1	6	5	16	79	178	1	65		1	1	1	4	3	1	3	3	2	1	3	1	5	1	1	1	1	0	0	1	1	0	0	1	1	0	0	0	1	0	0	0	0	0	0	0
62313896046	29	2019	27	69	1	6	4	15	69	170	1	60		1	1	2	4	4	1	2	1	6		4	2	6			1	1	1	1	1	1	1	0	1	1	1	1	0	0	0	0	0	0	0	1	0
62314776033	30	2019	27	36	1	6	4	15	55	170	2			1	1	1	1	1	1	1	1	3	3	3	2	1	1	1	0	1	1	1	1	1	0	0	1	1	1	0	0	0	0	0	0	0	0	1	1
62314826039	16	2019	27	30	1	6	5	16	75	175	1	60		1	1	3	3	3	1	3	1	3	1	4	1	1	1	1	1	1	0	1	1	1	1	0	1	1	1	0	0	0	0	1	0	0	0	1	0
62314856031	5	2019	27	60	1	6	4	15	89	168	2			1	1	3	3	3	1	3	1	3	2	2	1	2	1	2	1	1	0	1	1	1	0	0	1	0	0	1	1	0	0	0	0	0	1	1	0
62315836047	27	2019	27	32	1	6	5	16	81	182	1	70		1	1	3	4	3	3	3	3	2	1	4	2	6			1	1	0	1	1	1	0	1	1	1	0	0	0	0	0	0	1	0	0	0	0
62351196061	21	2019	6	52	1	6	5	16	67	164	1	42		1	1	4	1	5		5		5		4	1	1	1	1	0	0	0	0	1	1	1	0	1	0	0	1	0	0	0	0	0	1	0	0	0
62351356065	14	2019	6	56	1	6	4	15	70	174	1	58		1	1	3	4	4	3	3	3	3	2	3	1	2	3	1	1	1	0	1	1	1	1	0	1	0	1	0	1	0	0	0	0	0	0	0	1
62352526067	12	2019	6	41	1	6	4	15	85	175	1	70		1	1	4	1	2	1	2	1	1	1	5		2	1	1	0	1	0	0	0	1	1	1	1	0	0	0	0	0	0	0	0	1	1	0	0
62354536062	11	2019	6	59	1	6	4	15	82	165	2			1	1	4	4	4	1	1	1	4	1	1	1	5	3	1	1	1	0	1	0	1	1	0	1	1	0	0	0	0	0	0	0	0	0	0	0
62356516061	17	2019	6	41	1	6	5	16	82	180	1	60		1	1	3	1	1	1	1	1	1	2	1	1	2	1	3	0	0	0	0	0	1	1	1	1	0	0	0	0	0	0	0	0	0	0	0	1
63310746032	7	2019	27	90	1	6	5	16	61	168	1	68		1	1	2	3	3	1	2	1	1	1	3	3	1	3	1	0	1	1	1	1	1	0	1	1	1	1	0	0	0	0	0	0	1	0	1	0
63314416031	14	2019	27	24	1	6	5	16	95	185	1	95		1	1	3	4	3	1	1	1	1	2	4	1	2	1	1	0	0	0	1	0	1	0	0	1	0	0	0	1	1	0	0	0	0	0	1	1
63314876031	6	2019	27	32	1	6	5	16	100	177	2			1	1	1	6					1	1	6		2	1	2	0	0	0	0	0	1	0	0	1	1	0	0	1	0	0	0	1	0	0	1	1
63316876033	13	2019	27	37	1	6	5	16	62	172	1	60		1	1	3	2	1	1	2	1	3	1	2	1	2	1	1	1	1	0	0	1	1	1	1	1	0	1	1	1	0	0	0	0	0	0	1	0
63318886037	19	2019	27	42	1	6	6	17	77	183	2			1	1	4	3	3	3	1	1	6		4	1	6			1	0	0	1	1	1	1	1	1	1	0	0	0	0	0	0	0	0	0	1	0
63351356060	29	2019	6	26	1	6	4	15	74	178	1	65		1	1	4	2	2	3	1	1	2	2	3	1	1	1	2	1	1	0	0	1	1	1	0	1	1	1	0	0	0	0	0	1	0	0	1	0
63351386064	10	2019	6	26	1	6	5	16	68	165	1	60		1	1	1	4	4	1	2	1	4	1	5		1	1	5	1	0	0	1	0	1	0	1	1	1	0	0	1	0	0	0	0	0	0	1	1
63351676062	40	2019	6	26	1	6	5	16	75	182	1	60		2	2	4	5	5		5		4	3	2	1	6			0	0	0	0	0	1	1	1	0	0	0	0	0	0	0	0	0	1	0	0	0
63352466069	31	2019	6	60	1	6	4	15	78	172	1	70		1	1	2	2	2	1	2	1	1	2	4	2	6			1	0	0	1	1	1	1	1	1	1	1	0	0	0	0	0	0	0	1	0	0
63352496060	15	2019	6	91	1	6	5	16	90	170	1	70		1	2	1	4	4	1	2	2	5		4	3	6			1	0	1	1	1	1	0	1	1	0	1	0	0	0	0	0	0	0	1	0	0
63354526062	9	2019	6	22	1	6	5	16	95	183	1	90		1	1	2	1	3	3	1	1	3	2	3	2	1	1	2	0	0	0	1	1	1	1	0	1	0	0	0	0	0	0	0	0	0	0	0	0
63354536030	37	2019	6	37	1	6	5	16	777	167	2			1	1	3	3	3	1	3	1	1	2	2	2	3	1	3	1	1	1	1	1	1	1	1	1	1	1	0	1	0	1	0	0	0	0	1	0
63354536067	1	2019	6	37	1	6	5	16	70	173	1	57		1	1	4	3	2	3	3	3	2	3	2	2	1	1	1	0	1	0	1	0	1	1	0	1	1	0	0	0	0	0	0	0	0	0	0	0
63370126035	21	2019	5	55	1	6	4	15	87	175	1	60		1	1	4	4	4	3	1	1	1	1	4	2	5	1	1	1	0	1	1	1	1	1	1	1	0	0	0	0	0	0	0	0	0	0	0	0
64311736036	6	2019	27	68	1	6	5	16	80	181	2			1	1	3	4	3	1	3	3	4	2	4	2	6			1	1	1	1	1	1	1	1	0	0	0	1	0	0	0	0	0	0	1	1	0
64311876032	4	2019	27	75	1	6	4	15	76	165	1	58		1	1	4	4	4	1	1	1	2	1	4	2	5	1	1	1	1	1	1	1	1	1	0	1	0	0	0	0	0	0	0	0	1	0	0	0
64312726039	19	2019	27	22	1	6	5	16	52	165	1	52		1	1	4	2	4	1	1	2	1	3	3	1	5	1	2	1	0	0	0	1	1	1	1	1	0	1	0	0	0	0	0	0	0	0	0	1
64312786035	11	2019	27	84	1	6	5	16	80	170	2			1	1	2	2	2	1	2	1	1	2	3	3	5	2	1	0	0	1	0	1	1	0	0	1	1	1	0	0	0	1	0	0	0	0	1	1
64313566036	28	2019	27	74	1	6	5	16	105	178	1	70		1	2	1	2	2	1	2	2	2	2	4	1	1	1	1	1	0	1	0	1	1	0	1	1	0	0	0	0	0	0	0	0	0	0	1	1
64313866032	28	2019	27	60	1	6	4	15	90	175	2			1	1	4	3	3	1	2	1	6		2	1	6			0	0	0	1	1	1	0	1	1	0	1	1	0	0	0	1	0	1	0	1	0
64314636031	8	2019	27	69	1	6	5	16	97	176	1	70		1	1	2	2	2	1	2	1	2	3	4	2	5	2	1	1	1	1	0	1	1	1	0	1	1	1	0	0	1	0	0	0	1	0	0	0
64314726033	28	2019	27	53	1	6	6	17	70	170	1	65		1	1	2	4	4	1	2	3	2	1	4	2	5	1	1	1	1	1	1	1	1	1	1	1	0	0	0	0	0	0	0	1	1	1	0	1
64314836030	2	2019	27	46	1	6	4	15	108	175	1	95		1	1	6	4	1	1	4	3	5		1	1	6			0	1	1	1	1	0	0	1	1	0	0	0	0	0	0	0	0	0	0	1	0
64314856042	2	2019	27	67	1	6	4	15	84	174	1	70		1	1	4	4	4	1	3	1	6		4	1	6			1	0	1	1	1	1	1	0	1	0	1	0	0	0	0	0	0	0	0	0	0
64317866044	30	2019	27	61	1	6	4	15	76	178	1	58		1	1	4	4	4	1	2	1	2	2	2	2	6			1	1	0	1	1	1	1	0	1	0	0	0	0	0	0	0	0	0	0	0	0
64317876047	25	2019	27	56	1	6	5	16	70	175	2			1	1	1	4	4	1	4	1	4	2	4	3	6			1	1	1	1	1	1	0	1	0	0	0	1	0	0	0	0	0	0	0	0	0
64352596069	28	2019	6	59	1	6	5	16	64	179	1	69		1	1	4	1	6		6		6		1	1	1	1	4	0	0	0	0	0	0	0	0	1	1	1	0	0	0	0	0	0	0	0	0	0
64358176064	36	2019	6	51	1	6	7	18	125	187	1	84		1	1	2	4	4	1	2	1	3	2	4	1	1	1	2	1	1	1	0	1	1	1	0	1	0	1	1	0	0	0	0	0	0	0	0	1
64373146032	18	2019	5	54	1	6	6	17	63	179	1	63		1	1	3	4	4	1	3	1	4	3	2	1	1	1	3	1	1	1	1	1	1	1	0	1	0	1	1	0	0	0	1	0	1	0	1	1
64374196035	25	2019	5	78	1	6	5	16	71	160	2			1	1	2	2	2	1	1	1	4	2	4	1	1	3	2	1	0	1	0	1	1	1	1	1	0	1	1	0	0	0	0	0	0	0	1	1
65312706038	16	2019	27	72	1	6	5	16	86	161	1	73		1	1	2	4	4	1	2	1	3	2	3	2	5	1	1	1	1	1	1	1	1	1	1	1	0	0	0	0	0	0	0	0	0	0	0	0
65318806041	3	2019	27	50	1	6	4	15	64	173	2			1	1	4	4	2	1	2	1	1	3	4	3	1	3	4	1	1	1	1	1	1	1	0	1	1	0	0	1	0	0	0	0	0	0	0	0
65351586068	12	2019	6	66	1	6	5	16	102	165	1	65		1	1	4	4	4	3	2	3	6		4	2	1	1	2	1	0	1	1	1	1	1	0	1	0	1	0	0	1	0	0	0	0	1	0	0
65354186064	28	2019	6	59	1	6	5	16	119	176	1	70		1	1	6	4	3	3	3	3	4	1	4	1	4	2	1	0	0	0	1	1	0	0	0	1	0	1	0	0	1	0	0	0	0	0	0	0
65354406039	10	2019	6	54	1	6	5	16	110	175	1	70		1	1	3	2	3	1	2	2	1	1	1	1	4	1	1	0	0	0	1	0	1	0	0	1	0	0	0	0	0	0	0	0	0	0	1	1
65374136035	22	2019	5	57	1	6	5	16	80	160	2			1	1	3	4	4	3	4	3	2	1	4	2	6			1	1	1	1	1	1	1	0	1	0	0	0	0	0	0	0	1	0	0	0	0
66311556031	25	2019	27	75	1	6	7	18	82	181	1	67		2	1	2	1	1	1	2	1	1	1	4	2	5	1	2	0	1	0	1	0	1	1	1	1	1	1	0	0	0	0	0	0	0	1	1	1
66311616035	29	2019	27	75	1	6	5	16	73	172	1	67		1	1	3	3	3	1	3	1	4	1	4	1	6			1	1	1	1	1	1	0	1	1	0	0	0	0	0	0	0	0	0	0	0	0
66312806035	11	2019	27	30	1	6	4	15	85	175	1	70		1	1	5	2	4	1	3	1	3	1	4	1	3	1	1	1	1	0	1	1	1	0	1	1	0	1	0	0	0	0	1	0	0	0	0	0
66315356023	17	2019	27	46	1	6	4	15	90	174	1	73		1	1	4	4	4	1	5		5		4	1	6			1	0	0	1	1	1	1	0	1	1	0	0	0	0	0	0	0	0	0	0	0
66317806042	14	2019	27	52	1	6	4	15	73	169	1	66		1	1	4	2	4	1	1	1	3	2	4	2	6			1	1	0	1	1	1	1	0	1	1	0	0	0	0	0	0	0	0	0	0	1
66318866045	9	2019	27	30	1	6	7	18	95	183	1	120		1	1	5	4	4	3	1	1	2	1	3	1	5	3	3	1	1	0	1	1	0	0	1	1	0	0	1	0	0	0	0	0	1	0	0	1
66318896030	9	2019	27	39	1	6	5	16	110	184	1	75		1	1	1	2	2	1	1	1	2	3	2	1	3	1	2	0	1	0	1	1	1	0	0	1	0	1	0	1	0	0	0	0	0	0	1	0
66324176021	21	2019	10	60	1	6	4	15	72	170	2			1	1	2	4	3	3	4	3	2	1	4	2	6			0	1	1	1	1	1	1	1	1	1	0	0	0	1	0	1	1	0	0	0	0
66350616062	1	2019	6	58	1	6	4	15	59	158	1	59		1	1	3	1	1	1	1	1	5		2	2	4	1	3	0	0	0	1	0	1	1	0	1	0	0	0	1	0	0	0	0	0	0	0	1
66376366037	20	2019	5	25	1	6	6	17	66	178	1	64		1	1	2	1	1	1	1	1	1	2	1	3	2	1	3	0	0	0	0	0	1	0	0	1	1	0	0	1	0	0	0	0	0	1	0	1
67311696039	18	2019	27	76	1	6	6	17	85	185	1	83		1	1	1	3	3	1	1	1	4	1	4	1	1	3	1	0	1	1	1	1	1	0	1	1	0	0	0	0	0	0	0	0	0	0	0	1
67312896031	3	2019	27	82	1	6	5	16	83	170	1	65		1	1	4	4	4	1	4	1	5		4	1	5	3	1	1	1	1	1	0	1	1	0	1	0	1	0	0	0	0	0	0	1	1	0	1
67313766059	5	2019	27	67	1	6	4	15	81	171	1	67		1	1	4	4	4	3	4	3	2	2	3	1	3	1	2	1	1	0	1	1	1	1	0	1	1	0	0	1	0	0	0	0	0	0	0	0
67315606030	26	2019	27	71	1	6	6	17	81	175	1	70		1	1	2	3	3	1	1	1	2	2	2	1	1	2	1	0	0	0	0	0	0	0	0	1	0	0	0	1	0	0	0	1	0	0	1	0
67315806048	30	2019	27	73	1	6	4	15	85	181	1	75		1	1	4	4	4	1	4	1	4	2	4	3	5	1	1	1	1	1	1	1	1	1	1	1	1	1	0	0	0	0	0	1	0	0	0	0
67352146060	2	2019	6	27	1	6	5	16	100	192	1	85		1	1	2	4	3	3	3	1	4	2	5		2	1	2	1	0	0	1	0	1	1	0	1	0	1	1	1	0	0	0	0	0	0	1	1
67352486062	21	2019	6	43	1	6	5	16	98	178	1	78		1	1	1	4	4	3	4	3	5		4	1	5	1	1	0	1	1	1	1	1	0	1	1	0	1	0	0	0	0	1	1	0	0	0	1
67354136064	27	2019	6	26	1	6	5	16	78	174	1	65		1	1	1	3	2	1	3	3	1	3	2	2	4	2	777	1	1	0	1	1	1	0	1	1	1	1	1	0	0	1	0	0	0	0	0	1
67373166038	32	2019	5	25	1	6	5	16	115	180	1	100		1	1	4	1	2	1	2	3	4	3	1	1	3	1	3	0	1	0	0	0	1	1	1	1	0	0	0	1	1	0	0	1	0	1	0	1
67373576030	15	2019	5	82	1	6	5	16	65	160	1	50		2	2	3	4	3	3	2	1	5		2	2	5	3	1	0	1	1	0	0	1	0	1	1	0	1	0	1	0	0	0	0	0	0	0	0
67374596033	20	2019	5	68	1	6	4	15	82	175	1	60		1	1	3	4	4	3	2	3	1	1	4	1	1	3	1	1	1	1	1	1	1	1	1	1	1	0	0	1	0	0	0	0	0	1	1	1
68310706035	11	2019	27	72	1	6	7	18	72	173	1	60		1	1	2	2	1	2	1	2	1	2	4	3	6			1	0	1	0	1	1	0	0	1	0	0	0	0	0	0	0	0	0	0	0	0
68310756034	10	2019	27	80	1	6	5	16	84	167	2			1	1	1	4	3	1	3	1	4	2	2	1	6			1	1	0	1	1	1	0	0	1	1	1	0	0	0	0	0	1	0	0	0	0
68311616038	6	2019	27	66	1	6	4	15	75	178	1	68		1	1	3	4	4	1	3	3	1	1	2	2	1	1	1	1	1	1	1	0	1	1	0	1	1	0	0	0	1	0	0	0	0	0	0	1
68311766032	30	2019	27	66	1	6	4	15	75	175	1	56		1	1	3	4	4	1	2	1	4	1	4	2	5	1	2	1	1	1	1	1	1	0	1	1	1	1	0	0	0	0	0	0	0	0	0	0
68312846034	7	2019	27	71	1	6	4	15	73	160	1	50		1	1	3	3	3	1	2	1	3	1	4	1	6			1	1	1	1	1	1	1	0	1	0	1	0	0	0	0	1	0	1	0	1	0
68312846049	9	2019	27	27	1	6	5	16	90	180	1	80		1	1	4	4	4	1	3	1	2	2	4	2	1	3	3	1	1	1	1	1	1	1	0	1	0	0	0	0	0	0	0	1	0	0	1	1
68351586063	24	2019	6	57	1	6	4	15	67	167	2			1	1	4	3	1	3	2	3	1	1	2	1	5	1	2	1	0	1	0	0	1	1	0	1	0	1	0	0	0	0	0	0	0	1	0	1
68353196066	32	2019	6	38	1	6	4	15	71	169	1	66		1	1	4	2	2	3	1	1	1	2	1	3	5	1	2	0	1	0	1	1	1	1	0	1	0	1	0	0	0	0	0	0	0	0	0	0
68356176068	33	2019	6	55	1	6	5	16	90	170	1	80		1	1	4	3	3	1	2	1	3	3	1	1	3	1	5	1	0	0	1	0	1	1	1	1	1	0	0	1	0	0	0	0	1	0	0	0
68371696037	34	2019	5	33	1	6	4	15	75	175	1	67		1	1	2	4	4	1	5		1	3	2	3	1	1	3	1	0	1	1	1	1	1	0	1	0	0	0	1	0	1	0	0	0	1	1	1
68377506036	31	2019	5	41	1	6	4	15	95	172	1	69		1	1	2	4	2	1	2	1	2	3	2	3	6			1	1	0	1	1	0	1	1	0	1	0	0	0	0	0	0	0	0	0	0	0
69311516041	28	2019	27	53	1	6	6	17	73	173	1	70		1	1	4	4	4	1	1	1	5		5		2	1	1	1	0	0	1	0	1	1	0	1	0	1	0	1	1	0	0	0	0	0	0	0
69313796035	3	2019	27	60	1	6	4	15	76	176	1	72		1	1	3	3	4	1	4	1	4	1	3	1	1	1	1	1	1	1	1	1	1	1	1	1	0	0	1	0	1	0	1	0	0	1	0	1
69351326062	40	2019	6	31	1	6	5	16	80	159	1	54		1	1	3	4	4	1	2	1	2	2	3	3	2	3	1	1	1	1	1	1	1	1	0	1	0	0	0	1	1	0	0	0	0	0	0	0
69351396063	6	2019	6	59	1	6	5	16	102	180	1	80		1	1	1	2	6		1	2	3	2	4	1	2	2	2	1	0	1	0	1	1	0	1	1	1	1	0	1	0	0	0	1	0	0	0	1
69352496061	17	2019	6	63	1	6	5	16	72	165	1	62		1	1	4	3	3	1	2	1	1	2	2	2	1	1	3	1	1	1	1	1	1	1	0	1	1	0	1	0	1	0	0	1	0	0	0	1
69352746062	34	2019	6	50	1	6	4	15	68	172	1	56		1	1	2	5	5		6		1	2	3	2	5	1	1	0	0	0	0	1	1	0	0	1	0	1	0	0	0	0	0	0	0	0	0	1
69353186063	16	2019	6	49	1	6	4	15	80	170	1	59		1	1	4	3	1	1	3	3	1	3	2	1	3	1	3	1	1	0	1	1	1	1	1	1	0	0	0	1	0	0	0	0	0	0	0	0
69370226033	29	2019	5	25	1	6	5	16	75	174	1	70		1	1	4	3	1	1	1	1	2	1	3	1	2	1	1	0	0	0	1	1	1	1	0	1	0	0	0	1	0	0	0	0	1	0	1	0
69374196034	20	2019	5	70	1	6	5	16	65	167	2			1	1	4	3	1	1	2	1	3	2	2	1	1	1	1	0	1	1	1	1	1	1	1	1	1	1	1	0	0	0	1	0	0	0	1	1
69375516034	37	2019	5	50	1	6	5	16	84	182	1	72		1	1	2	3	4	1	1	1	2	2	2	2	1	1	2	1	0	1	1	1	1	1	0	1	1	1	0	0	1	0	0	0	1	1	0	0
69377176030	10	2019	5	65	1	6	5	16	84	165	1	58		1	1	4	2	1	1	2	3	5		1	3	5	1	1	1	1	1	0	1	1	1	0	1	0	1	0	0	0	0	0	0	0	1	0	0
70311796050	26	2019	27	70	1	6	6	17	70	171	2			1	1	2	3	2	1	2	1	5		2	2	1	1	1	0	0	0	1	1	1	1	0	1	0	0	0	0	0	0	0	0	0	0	0	0
70315426022	29	2019	27	46	1	6	6	17	84	169	2			1	1	3	3	2	1	2	1	1	2	2	1	3	2	3	1	0	0	0	1	1	0	1	1	0	0	0	1	0	0	0	0	0	0	1	1
70354586066	23	2019	6	39	1	6	4	15	76	178	1	65		1	1	4	2	1	1	1	1	1	2	2	2	1	1	3	0	1	0	1	0	1	1	0	1	0	0	0	0	1	0	0	1	0	1	1	0
71312416021	8	2019	27	66	1	6	6	17	130	182	1	77		1	1	2	3	3	1	1	1	4	1	2	1	2	2	1	0	1	0	1	1	1	0	1	1	0	1	0	0	0	0	0	0	0	1	0	0
71315306020	3	2019	27	64	1	6	5	16	90	170	1	60		1	1	2	4	4	1	2	1	4	2	2	1	5	2	1	1	0	1	1	1	1	0	0	1	0	0	1	0	0	0	0	1	0	0	1	0
71316126090	7	2019	27	29	1	6	4	15	76	176	2			1	1	2	2	1	3	1	1	2	2	2	2	1	1	2	0	0	0	0	1	1	1	1	1	0	0	0	0	0	0	0	1	0	0	1	0
71316316028	15	2019	27	74	1	6	4	15	94	172	1	72		1	1	5	4	3	1	3	1	5		4	2	2	2	1	1	1	1	1	1	0	0	0	1	1	0	1	1	0	0	0	0	0	0	1	0
71378356035	22	2019	5	37	1	6	5	16	91	184	1	85		1	1	4	2	2	1	2	1	2	2	1	1	1	1	1	1	0	0	0	1	1	1	0	1	0	0	0	1	0	0	0	0	0	0	1	0
71379336031	28	2019	5	26	1	6	5	16	82	179	1	67		1	1	3	2	3	3	2	3	2	2	2	1	5	1	3	1	0	0	1	1	1	1	0	1	1	0	0	0	0	0	0	1	0	0	1	0
72311576023	8	2019	27	73	1	6	5	16	76	170	2			1	1	1	2	1	1	1	1	3	1	3	1	4	1	1	1	1	1	1	1	1	0	0	1	1	1	0	1	1	0	0	0	0	0	0	0
72315206026	24	2019	27	76	1	6	5	16	85	165	2			1	1	3	4	4	1	3	1	1	2	4	2	2	2	1	1	0	1	0	1	1	0	1	1	0	1	1	1	1	0	0	0	0	0	0	1
72328386058	9	2019	10	26	1	6	4	15	95	187	1	87		1	1	2	4	4	3	2	1	1	1	4	2	6			1	0	0	1	1	1	1	1	1	1	0	1	0	0	0	1	1	0	0	0	0
73310476023	19	2019	27	64	1	6	5	16	62	165	2			1	1	4	3	3	1	3	1	2	2	4	2	2	1	1	1	1	1	1	1	1	1	1	0	1	1	1	0	0	0	1	1	1	0	0	0
73311776051	30	2019	27	70	1	6	4	15	63	165	1	53		1	1	4	4	5		4	1	5		1	1	6			0	1	0	1	0	1	1	1	1	0	1	0	0	0	0	0	0	1	0	0	1
73312226023	26	2019	27	80	1	6	5	16	80	170	1	68		1	1	4	4	2	2	2	3	5		4	1	6			1	1	0	1	1	1	1	0	1	0	1	1	0	0	0	0	0	0	0	0	0
73312506058	7	2019	27	38	1	6	6	17	64	180	1	60		1	1	3	2	1	1	2	3	1	3	3	2	3	1	2	0	1	0	1	0	1	1	1	1	0	0	0	1	0	0	0	0	0	1	0	1
73312986080	2	2019	27	55	1	6	4	15	83	169	2			1	1	2	6					2	1	3	1	1	1	1	0	0	1	1	1	1	1	0	1	0	1	0	0	1	0	0	0	0	0	1	0
73317376022	29	2019	27	71	1	6	5	16	85	181	2			1	1	2	3	2	1	1	1	2	1	1	1	6			0	0	0	0	0	1	1	1	1	1	1	0	0	0	0	0	0	0	0	0	0
73377316038	14	2019	5	84	1	6	4	15	62	168	2			1	1	2	4	4	1	4	1	2	1	3	1	6			0	0	1	0	0	1	0	1	0	1	1	1	0	0	0	0	0	0	1	0	0
74311276027	10	2019	27	24	1	6	5	16	78	178	1	72		1	1	4	3	3	1	3	1	1	1	4	3	6			1	1	0	1	1	1	1	0	1	0	1	0	0	0	0	0	1	1	0	0	1
74313316027	10	2019	27	69	1	6	5	16	100	176	2			1	1	3	4	3	1	3	1	2	2	2	1	2	1	1	1	1	0	1	1	1	1	0	1	0	1	0	1	1	0	1	0	0	0	0	0
74313796051	25	2019	27	38	1	6	4	15	82	180	1	65		1	1	3	3	3	1	3	1	3	1	3	2	1	1	2	1	1	1	1	1	1	1	0	1	0	1	0	0	0	0	1	0	0	0	0	1
74314296025	9	2019	27	67	1	6	5	16	72	170	2			1	1	4	6					6		3	1	1	3	1	0	1	0	1	0	1	1	0	0	0	0	0	0	0	0	0	0	0	0	0	0
74314496024	15	2019	27	42	1	6	4	15	120	178	1	140		2	2	2	3	1	3	2	3	1	1	1	2	6			1	1	1	0	0	1	0	0	1	0	1	1	0	0	0	0	0	0	0	0	0
74314736053	26	2019	27	72	1	6	5	16	78	170	1	50		1	1	4	4	4	1	4	1	2	2	1	3	1	1	2	1	0	0	0	1	1	1	1	1	0	1	0	0	0	0	0	0	1	0	0	0
74317466028	4	2019	27	58	1	6	5	16	88	165	1	48		1	1	3	4	3	3	3	1	4	3	4	1	5	1	1	0	0	1	0	1	0	0	0	1	0	1	0	0	0	0	0	0	0	0	0	0
75312316029	29	2019	27	25	1	6	4	15	86	178	1	78		1	1	3	3	3	1	3	3	2	1	2	1	2	1	2	1	0	0	1	0	1	1	1	1	1	0	0	0	0	0	0	1	1	1	0	1
75315456028	6	2019	27	25	1	6	5	16	56	170	1	60		1	1	2	2	2	1	3	3	3	2	4	1	3	2	3	1	1	0	1	1	0	1	0	1	0	0	0	1	0	0	0	0	0	1	0	1
75319356029	13	2019	27	91	1	6	6	17	70	172	1	54		1	1	2	4	4	1	2	1	5		4	1	6			1	0	1	0	0	1	1	0	1	0	1	0	0	0	0	0	0	0	0	0	0
75378366039	24	2019	5	28	1	6	4	15	100	187	1	107		1	1	2	2	2	1	2	3	2	3	2	1	1	1	1	1	0	0	1	1	1	1	0	1	0	1	0	0	0	0	0	0	0	0	0	0
76314306022	20	2019	27	67	1	6	6	17	100	170	2			1	1	4	4	4	3	4	1	5		4	2	6			1	0	1	1	1	1	1	0	1	1	0	0	0	0	0	0	0	0	0	0	0
76314396026	29	2019	27	38	1	6	6	17	69	164	1	63		1	1	1	1	3	1	2	1	3	2	3	2	1	3	2	0	0	0	0	0	1	0	1	1	0	1	0	0	1	0	1	0	0	0	0	1
76375316032	5	2019	5	26	1	6	5	16	120	203	1	98		1	1	4	4	4	1	3	1	3	1	3	2	1	1	1	1	1	0	1	1	1	1	0	1	0	0	0	1	0	0	0	1	1	0	1	0
76375386034	14	2019	5	30	1	6	4	15	65	170	2			1	1	4	3	1	1	1	1	2	1	3	1	5	1	1	1	1	0	1	1	1	1	0	1	0	0	0	0	0	0	0	1	0	0	0	0
77315726037	23	2019	27	68	1	6	4	15	94	172	1	68		1	1	4	4	4	1	3	1	4	1	4	1	6			1	1	1	1	1	1	1	0	1	1	1	0	0	0	0	0	0	0	0	0	0
77318386026	22	2019	27	60	1	6	5	16	82	163	1	60		1	1	4	1	1	1	2	1	4	3	4	1	1	1	2	0	1	1	1	1	1	1	1	1	1	1	0	1	1	0	0	0	0	0	0	0
78311396026	7	2019	27	77	1	6	5	16	92	172	2			1	1	4	3	3	1	2	1	4	1	4	1	1	3	1	1	0	1	1	1	1	1	0	1	0	0	0	0	0	0	0	0	0	1	0	1
78311766050	23	2019	27	77	1	6	5	16	80	165	1	55		1	1	1	4	3	1	4	3	5		4	1	5	3	1	1	0	1	1	1	1	0	1	1	1	1	0	0	0	0	0	0	0	0	1	0
78318356021	5	2019	27	76	1	6	4	15	70	170	1	65		1	2	4	4	4	1	4	1	3	1	4	2	5	1	2	1	1	1	1	1	1	1	0	1	0	0	1	0	0	0	0	0	1	1	0	0
78318406020	10	2019	27	38	1	6	4	15	82	180	2			1	1	3	1	1	1	1	1	1	2	2	1	2	3	4	0	0	0	0	1	1	0	0	1	0	1	0	1	0	1	1	0	0	0	1	1
79311256020	28	2019	27	66	1	6	5	16	76	165	2			1	1	1	1	2	1	2	1	3	2	4	1	6			1	0	1	1	1	1	1	0	1	0	0	0	0	0	0	0	0	0	0	0	0
79311456023	30	2019	27	73	1	6	4	15	95	177	1	61		1	1	3	4	4	3	4	3	1	1	3	1	5	2	1	1	0	0	1	1	1	0	1	1	0	1	0	0	0	0	0	0	0	0	0	0
79311486029	4	2019	27	67	1	6	5	16	80	180	1	75		1	1	3	3	3	3	1	1	4	1	3	3	6			1	1	1	1	1	1	1	0	1	1	0	1	0	0	0	0	0	0	0	0	0
79311796050	27	2019	27	40	1	6	5	16	80	174	1	73		1	1	1	1	1	2	3	2	4	2	1	1	2	1	1	0	0	0	1	1	0	0	0	1	1	1	0	1	0	0	0	0	0	1	1	1
79315466055	26	2019	27	23	1	6	4	15	65	180	1	54		2	2	4	3	3	1	1	1	1	1	2	1	6			1	0	1	1	0	1	1	0	1	1	0	0	0	0	0	0	0	0	0	1	0
80311176007	11	2019	27	45	1	6	5	16	79	180	1	54		1	1	3	3	1	1	3	1	3	1	2	2	5	1	1	1	1	0	0	1	1	1	1	1	1	1	1	0	0	0	0	1	0	0	0	0
80322426020	13	2019	10	25	1	6	4	15	100	175	2			1	1	2	4	4	3	2	3	4	3	4	3	5	1	2	1	1	1	0	1	1	1	0	1	1	1	0	0	1	0	0	0	0	0	0	0
80324756026	18	2019	10	23	1	6	4	15	95	174	1	65		1	1	4	4	1	3	2	1	2	1	4	3	1	1	2	0	0	0	1	1	0	1	1	1	1	0	1	0	0	0	0	1	0	0	0	1
80326646021	24	2019	10	27	1	6	5	16	71	176	2			1	1	4	4	3	3	3	3	4	1	4	1	1	2	2	0	1	0	1	1	0	1	0	1	1	1	0	0	0	0	0	0	0	0	1	0
80329416028	27	2019	10	46	1	6	4	15	70	173	2			1	1	3	1	1	1	5		1	1	1	1	3	1	2	0	1	1	1	0	1	1	1	1	1	1	0	1	0	0	0	0	0	0	0	0
80372796036	14	2019	5	23	1	6	4	15	45	160	1	45		2	2	4	3	3	1	1	1	1	1	2	1	3	1	1	1	1	0	0	1	1	1	0	1	0	0	1	1	0	0	0	1	1	0	1	1
81310996037	1	2019	27	47	1	6	4	15	91	175	1	72		1	1	4	2	2	3	2	1	2	1	3	1	5	1	1	1	1	0	1	1	1	1	1	1	1	0	0	0	0	0	0	0	0	1	0	0
81317946036	14	2019	27	36	1	6	5	16	125	187	1	97		1	1	4	4	4	1	3	1	2	3	3	3	1	1	3	1	1	1	1	0	1	1	1	1	0	0	0	0	1	0	0	0	0	0	0	0
81321296055	17	2019	10	72	1	6	5	16	74	171	2			2	1	4	4	4	3	4	3	2	1	4	3	1	1	1	1	1	0	1	1	1	1	1	1	0	1	1	0	0	0	1	0	0	0	0	0
81372566030	9	2019	5	71	1	6	5	16	74	173	1	80		1	1	4	2	2	3	1	3	5		4	1	5	1	1	0	0	1	0	1	0	1	0	0	0	1	0	0	0	0	0	0	0	0	0	0
81373346033	3	2019	5	32	1	6	5	16	125	185	1	85		1	1	3	3	3	3	2	3	1	2	4	1	1	2	1	1	1	1	0	1	0	1	0	1	0	0	1	0	1	0	0	0	1	0	0	0
81375706036	13	2019	5	23	1	6	5	16	78	169	1	70		1	1	4	5	5		5		5		5		5	1	3	0	0	0	0	0	1	1	0	1	0	1	0	1	0	0	1	0	0	0	0	1
82321996029	15	2019	10	46	1	6	5	16	100	167	2			1	1	4	4	2	3	4	3	5		3	2	5	3	1	0	1	0	1	1	1	1	0	1	0	0	0	0	0	0	0	0	0	1	0	0
82324446020	15	2019	10	58	1	6	4	15	777	169	1	67		1	1	4	2	2	1	2	3	2	1	3	2	5	1	1	1	0	1	1	1	1	1	0	1	1	0	1	0	1	0	0	1	0	1	0	1
82371236039	15	2019	5	48	1	6	5	16	90	184	2			1	1	3	3	3	1	2	1	2	1	3	2	2	1	1	1	1	0	1	1	1	1	0	1	1	1	1	0	0	0	0	0	0	0	1	1
82371566030	23	2019	5	54	1	6	5	16	100	190	2			1	1	3	4	2	3	1	3	1	2	2	3	1	1	1	0	1	0	1	1	0	1	0	1	0	1	0	0	0	0	1	0	0	0	0	0
82376256035	8	2019	5	62	1	6	6	17	94	176	2			1	1	2	4	4	3	2	1	5		2	2	2	1	2	1	1	1	1	1	1	1	1	1	1	0	0	1	1	0	0	0	1	1	0	1
82377296033	23	2019	5	23	1	6	4	15	85	168	2			1	1	3	3	3	3	2	1	1	1	2	1	1	2	1	1	0	0	0	1	1	1	0	1	0	1	0	0	0	0	1	0	0	0	0	0
83318406008	29	2019	27	80	1	6	6	17	70	170	1	66		1	1	4	4	2	3	4	3	1	1	4	2	6			0	1	1	1	1	1	0	1	1	0	1	0	0	0	0	0	0	0	0	0	0
83323746024	7	2019	10	39	1	6	4	15	105	181	1	87		1	1	4	3	3	1	2	2	2	3	3	2	2	1	2	0	0	0	1	1	1	1	1	1	0	1	0	0	0	0	1	0	0	0	0	0
83373356039	21	2019	5	69	1	6	5	16	74	169	1	70		1	1	4	4	4	3	3	3	5		4	2	6			1	1	0	1	0	1	1	1	1	1	0	1	0	0	0	0	0	0	0	0	0
83375626031	36	2019	5	23	1	6	6	17	90	175	2			1	1	3	1	2	1	1	1	5		2	1	3	1	6	0	1	0	1	0	1	1	1	1	1	0	0	1	0	0	0	0	0	0	1	1
83375816030	21	2019	5	66	1	6	4	15	67	169	1	67		2	2	4	2	2	1	2	1	4	1	4	1	6			1	1	0	1	1	0	1	0	1	0	1	0	0	0	0	0	0	1	0	0	0
83378646033	13	2019	5	21	1	6	4	15	78	180	1	86		1	1	1	2	2	1	2	1	2	1	5		1	2	1	1	1	0	1	0	1	0	0	1	0	0	0	1	0	0	0	0	0	0	0	0
84321886094	9	2019	10	35	1	6	5	16	68	170	2			1	1	2	2	1	1	1	1	3	1	1	1	5	1	1	0	0	0	0	0	1	0	0	0	0	0	1	0	0	1	0	0	0	0	0	0
84322456026	29	2019	10	40	1	6	4	15	70	169	1	58		1	1	3	2	3	1	2	1	4	2	2	3	5	2	777	1	1	1	1	1	1	1	0	1	0	1	0	0	0	0	1	1	0	0	0	0
84370526036	9	2019	5	28	1	6	5	16	67	169	1	60		1	1	2	2	3	1	1	1	1	2	1	1	2	1	1	0	0	0	1	0	1	1	0	1	0	0	0	0	0	0	0	0	0	0	0	0
84371716035	7	2019	5	61	1	6	4	15	98	172	1	60		1	1	3	3	3	1	3	1	5		6		5	1	1	1	1	0	1	0	1	1	0	1	0	0	1	0	0	0	0	0	0	0	0	0
84376086031	4	2019	5	61	1	6	5	16	82	178	2			1	1	4	4	4	3	4	3	1	1	4	1	6			1	0	0	1	1	1	1	1	1	1	0	0	0	0	0	0	0	0	0	0	0
85370756030	13	2019	5	46	1	6	4	15	81	175	2			1	1	4	4	4	1	1	1	4	3	4	2	6			0	1	1	1	1	1	1	0	1	0	1	0	0	0	0	0	1	0	0	1	0
85372276037	26	2019	5	60	1	6	4	15	110	177	2			1	1	5	2	6		1	1	4	2	5		5	1	1	1	0	0	1	0	1	0	1	1	0	0	0	1	1	0	0	0	0	0	0	0
86313476046	30	2019	27	51	1	6	5	16	60	164	1	52		1	1	3	3	2	3	3	3	4	2	3	2	6			1	0	1	1	1	1	1	0	0	0	1	0	0	1	0	0	0	1	1	0	0
86323206021	14	2019	10	67	1	6	6	17	64	170	2			1	1	4	4	4	1	4	1	1	2	4	1	6			1	1	1	1	1	1	1	1	1	1	1	1	0	0	0	0	0	1	1	0	0
86373516032	3	2019	5	60	1	6	5	16	75	167	1	65		1	1	1	2	3	1	2	1	5		2	1	5	3	1	1	0	0	1	1	1	1	1	1	1	0	0	0	0	0	0	0	1	0	0	0
86378046034	2	2019	5	44	1	6	4	15	90	175	1	80		1	1	4	2	2	3	1	1	5		3	1	5	1	1	0	1	0	0	0	1	1	0	1	0	0	0	0	0	0	0	0	0	0	0	0
87378856033	16	2019	5	67	1	6	5	16	84	175	1	75		1	1	4	4	4	3	4	3	1	1	4	3	6			1	1	1	1	1	0	1	1	1	1	1	1	0	0	0	0	0	0	0	0	0
88313916032	6	2019	27	24	1	6	4	15	60	180	2			1	1	1	4	4	1	4	1	2	3	1	1	2	1	1	1	1	1	1	0	1	1	0	1	1	0	0	1	0	0	0	0	0	0	0	1
88324986026	11	2019	10	50	1	6	4	15	85	180	2			1	1	3	1	2	1	2	1	2	2	1	1	1	1	4	0	1	0	1	0	1	1	1	1	0	1	0	0	0	0	0	0	0	0	0	0
88325196027	7	2019	10	81	1	6	5	16	72	173	1	75		1	1	4	4	2	3	2	1	1	1	2	3	2	1	3	1	0	1	1	1	1	1	1	1	0	1	0	1	0	0	0	0	1	0	0	1
88372276036	24	2019	5	50	1	6	5	16	58	160	1	50		1	1	3	3	2	1	2	1	1	2	2	1	1	1	2	1	0	1	1	1	0	1	0	1	0	0	0	0	0	0	0	0	0	0	1	0
88372436036	29	2019	5	63	1	6	6	17	88	174	1	85		1	1	2	4	4	1	3	1	4	2	2	2	5	2	1	1	1	1	1	1	1	0	0	1	1	1	0	0	0	0	0	1	0	0	1	0
88376096033	6	2019	5	57	1	6	4	15	85	190	1	75		1	1	4	3	3	3	1	3	4	3	1	2	5	1	1	1	1	0	1	1	1	1	0	1	0	1	0	0	0	0	1	0	0	0	0	0
88376096037	15	2019	5	51	1	6	4	15	81	185	1	79		1	1	2	2	4	1	3	1	5		4	1	4	2	777	1	1	0	1	1	1	1	1	1	1	0	0	1	0	0	0	0	1	0	0	0
88376406036	4	2019	5	71	1	6	5	16	65	167	1	60		1	1	4	2	2	1	5		3	1	3	1	5	1	1	0	1	1	1	1	1	1	0	1	1	1	0	0	0	0	1	0	0	0	1	1
89315936036	10	2019	27	47	1	6	6	17	70	177	1	70		1	1	4	4	4	1	2	1	4	3	1	2	1	1	2	1	0	0	1	1	1	1	1	1	0	1	0	0	0	0	0	0	0	0	0	0
89317196038	5	2019	27	80	1	777		15	56	162	2			1	1	4	3	4	1	3	1	3	2	2	1	3	1	2	1	0	0	1	0	1	1	0	1	0	0	0	1	0	0	0	0	1	0	0	0
89323496029	13	2019	10	69	1	6	5	16	74	165	1	60		1	1	3	1	1	1	5		5		2	2	1	2	1	0	0	0	1	1	1	1	0	1	0	1	0	0	1	1	0	1	0	1	1	1
89372636033	3	2019	5	40	1	6	4	15	83	183	1	69		1	1	4	2	3	1	3	3	5		5		2	1	2	1	1	0	1	0	1	1	0	1	0	0	0	1	0	0	0	0	0	1	1	0
89372866031	6	2019	5	21	1	6	4	15	70	173	1	70		1	1	2	3	1	3	2	3	1	3	3	1	3	3	1	1	0	0	1	1	1	1	0	1	1	0	0	1	1	0	0	0	1	0	1	0
89375446038	33	2019	5	63	1	6	5	16	75	169	2			1	1	2	3	3	1	1	1	4	2	3	2	6			0	0	0	1	0	1	0	0	1	1	0	0	0	0	0	0	0	0	0	0	0
92318166051	16	2019	27	49	1	6	4	15	115	171	2			1	1	3	2	2	1	2	1	2	1	1	2	3	2	1	1	1	0	1	1	1	1	0	1	0	1	0	1	0	0	0	0	0	0	1	1
92320126026	8	2019	10	24	1	6	4	15	110	185	1	82		1	1	4	1	2	1	1	3	5		2	1	3	1	4	1	0	0	1	1	1	1	0	1	0	0	0	1	0	0	0	1	0	1	1	1
92321386027	18	2019	10	51	1	6	4	15	112	178	1	66		1	1	4	4	4	1	2	1	5		1	1	5	1	2	1	0	1	0	1	1	1	1	1	1	1	0	0	0	0	0	0	0	0	0	1
92324796021	4	2019	10	42	1	6	4	15	76	168	1	63		1	1	4	4	3	1	4	1	1	2	1	2	2	1	3	1	0	0	1	1	1	1	0	1	0	1	0	0	0	0	0	0	0	0	0	1
93312776039	11	2019	27	22	1	6	4	15	75	170	1	80		1	1	4	1	1	1	1	1	3	1	1	1	2	1	1	0	0	0	0	0	1	0	0	1	1	1	0	0	1	1	1	0	0	0	0	1
93326896021	9	2019	10	27	1	6	4	15	100	183	1	98		2	2	2	3	3	1	2	1	1	2	4	2	1	1	3	0	1	0	1	1	1	0	0	1	1	1	1	0	0	0	1	0	0	0	0	0
93329286027	4	2019	10	43	1	6	4	15	86	184	2			1	1	4	2	4	1	2	1	2	2	1	1	6			1	1	1	1	1	1	1	1	0	0	0	1	0	0	0	0	0	0	0	0	0
94321176021	16	2019	10	28	1	6	5	16	90	175	2			1	1	4	2	6		6		1	3	1	2	4	1	4	0	0	0	0	1	1	1	1	1	0	0	0	1	0	0	0	0	0	0	1	1
94321506006	7	2019	10	32	1	6	7	18	120	185	1	85		1	1	2	2	2	1	2	1	1	2	1	1	2	2	5	0	0	0	0	0	1	1	1	1	1	1	0	1	1	0	1	1	0	1	0	0
95322166001	3	2019	10	76	1	6	5	16	80	171	1	70		1	1	2	4	4	1	2	3	1	1	4	1	1	1	1	1	1	1	1	1	1	1	1	1	1	0	1	0	1	0	0	0	1	0	0	1
95323536029	7	2019	10	38	1	6	5	16	95	190	1	88		1	1	4	4	4	3	2	3	6		1	1	6			1	1	0	1	0	1	1	1	1	0	1	0	0	0	0	0	0	0	0	0	0
95328186097	25	2019	10	27	1	6	4	15	85	170	2			1	2	2	1	4	1	4	1	3	1	1	1	1	1	1	0	1	1	1	0	1	1	0	1	0	0	0	0	1	0	0	0	1	0	0	0
96316786074	27	2019	27	32	1	6	4	15	68	174	1	63		1	1	1	1	1	2	2	3	5		3	1	6			1	1	0	0	1	0	1	1	1	1	0	0	0	0	0	0	0	0	0	0	0
96322226002	16	2019	10	69	1	6	4	15	64	170	1	62		1	1	4	4	4	1	4	1	2	1	4	2	5	2	777	1	1	1	1	1	1	1	1	1	1	1	0	0	0	0	0	0	0	0	0	0
96326986026	16	2019	10	46	1	6	5	16	69	170	1	65		1	1	4	3	3	1	1	1	1	1	2	1	2	2	1	0	0	0	1	1	1	1	0	1	1	1	1	1	0	0	1	0	0	0	0	0
97314756071	15	2019	27	38	1	6	5	16	87	172	1	74		1	1	2	3	3	1	3	1	4	1	1	3	6			1	0	0	1	1	1	0	1	1	1	0	1	0	0	0	0	0	0	0	0	1
98322156021	24	2019	10	78	1	6	5	16	78	169	1	58		1	1	1	2	1	3	4	3	2	3	4	3	5	1	1	1	1	0	1	1	1	1	0	1	0	1	0	0	0	0	0	0	0	0	0	1
98323746056	11	2019	10	31	1	6	5	16	100	179	1	85		1	1	1	4	3	1	1	1	2	2	2	1	1	1	2	0	0	0	1	1	1	1	1	1	0	1	0	1	0	0	1	0	0	0	1	1
98327316050	24	2019	10	47	1	6	4	15	120	180	1	75		1	1	5	4	4	1	3	1	5		1	2	6			1	1	0	1	0	0	0	0	1	0	0	0	0	0	0	0	0	0	0	0	0
98329506054	20	2019	10	29	1	6	4	15	89	169	1	75		1	1	5	1	1	1	1	1	5		4	3	5	1	3	0	0	0	0	1	1	0	1	1	1	1	0	0	0	0	0	0	0	0	1	0
98374756037	6	2019	5	30	1	6	5	16	73	170	1	72		1	1	2	4	4	1	2	1	2	2	1	1	3	1	2	1	0	0	1	0	1	1	1	1	0	1	0	1	0	0	0	0	0	0	1	1
99219296015	11	2019	27	72	1	6	6	17	93	178	1	55		1	1	2	4	3	1	3	1	6		4	1	6			1	0	0	1	1	1	0	1	1	1	0	1	0	0	0	0	0	0	0	0	0
99327146020	23	2019	10	92	1	6	5	16	64	178	2			1	1	4	4	4	1	4	1	4	1	4	2	5	1	1	1	1	1	1	1	1	1	0	1	1	1	1	1	0	0	0	0	0	0	0	0
99371306037	33	2019	5	77	1	6	5	16	68	167	1	54		1	1	4	2	4	1	1	1	6		2	1	1	1	2	1	1	0	1	1	1	1	0	1	0	1	1	0	0	1	0	0	0	0	1	1
49318206023	22	2019	27	63	1	6	5	16	777	777	2			1	1	3	5	5		5		4	1	4	1	4	2	1	0	0	1	0	0	1	0	0	1	0	0	0	1	0	0	0	0	0	1	0	1
52316616020	6	2019	27	26	1	6	5	16	126	777	1	100		1	1	2	3	2	1	2	1	2	2	4	1	5	1	1	1	0	0	0	0	1	0	0	1	1	0	1	0	0	0	0	0	0	0	0	0
00311616038	9	2019	27	48	2	7	1	20	70	157	2		2	1	1	1	4	3	1	3	1	5		4	2	6			1	1	1	1	0	0	0	0	1	1	0	0	0	0	0	0	0	0	0	0	0
00316116030	8	2019	27	63	2	7	1	20	70	165	1	49		1	1	3	4	4	1	2	1	1	3	3	3	1	1	1	1	1	1	1	1	1	1	0	1	0	1	1	0	0	0	0	0	0	0	0	0
00322736023	7	2019	10	39	2	7	1	20	60	163	1	53	2	1	1	4	4	4	1	3	1	3	2	4	3	1	1	2	1	0	1	1	1	1	1	1	1	1	0	1	1	0	0	0	1	0	0	0	1
00323776061	13	2019	10	41	1	6	8	19	58	172	1	65		1	1	1	2	2	3	1	1	1	1	2	1	2	1	1	1	1	0	1	0	1	0	0	1	1	0	1	0	1	0	0	0	1	0	1	0
00329886028	3	2019	10	42	2	7	1	20	87	180	1	68	2	1	1	3	4	4	1	4	1	5		3	1	2	3	4	1	1	0	1	1	1	1	1	1	0	0	0	1	0	0	0	1	1	0	1	0
00375526035	6	2019	5	58	2	7	1	20	55	160	1	52		1	1	3	4	4	3	4	1	4	2	4	3	6			1	1	1	1	1	1	1	0	1	0	1	0	0	0	0	0	0	0	0	0	0
00379626034	1	2019	5	40	1	7	1	20	98	183	2			1	1	3	3	3	1	1	1	5		3	1	1	1	1	1	1	0	1	1	1	1	0	1	0	0	0	0	0	0	0	1	0	0	1	0
01321436025	8	2019	10	35	1	7	1	20	88	185	1	79		1	1	4	4	4	1	1	1	4	2	2	3	2	1	3	1	1	1	1	1	1	1	1	1	0	1	0	1	1	0	0	0	0	1	1	0
01321566029	16	2019	10	59	1	7	1	20	68	163	1	66		1	1	4	4	3	1	2	3	5		4	1	6			1	0	1	1	1	1	1	0	1	0	1	0	0	0	0	1	0	0	0	1	0
01326846029	10	2019	10	39	2	7	1	20	81	163	1	63	2	1	1	4	2	4	3	1	2	1	2	3	1	1	1	1	1	1	1	1	1	1	1	1	1	1	1	0	1	1	0	1	1	1	1	0	0
01370536036	28	2019	5	40	2	7	1	20	60	168	1	58	2	1	1	3	3	3	3	2	3	1	3	3	2	1	1	1	1	1	1	1	1	1	1	0	1	0	1	0	0	1	0	0	1	0	0	1	0
01374606037	17	2019	5	50	2	7	1	20	54	168	1	58		1	1	3	4	4	1	3	1	1	3	4	1	5	1	1	1	1	0	1	1	0	0	0	1	0	1	0	1	0	0	1	0	0	0	0	0
02321546022	3	2019	10	70	1	7	1	20	78	162	2			1	1	2	4	3	3	2	1	4	2	4	2	6			1	0	1	1	1	1	0	1	1	0	0	0	0	0	0	0	0	0	0	0	0
02321566025	7	2019	10	35	2	7	1	20	60	163	2		2	1	1	4	4	4	3	4	3	2	1	4	1	1	1	1	1	1	0	1	1	1	1	0	1	0	1	0	0	1	0	0	0	0	0	1	1
02322466021	12	2019	10	55	1	7	1	20	82	175	1	69		1	1	3	3	3	1	3	1	2	1	4	1	6			1	1	1	1	1	1	1	0	1	1	0	0	0	0	0	0	0	0	0	0	0
02324846024	24	2019	10	61	1	7	1	20	78	170	1	70		1	1	1	2	2	1	1	3	3	2	1	1	1	1	2	1	0	1	0	0	0	0	0	1	0	0	0	1	0	0	0	0	0	0	0	0
02374636033	11	2019	5	45	1	7	1	20	78	177	2			1	1	3	3	3	1	1	3	1	1	4	1	1	1	1	0	1	0	1	1	1	1	0	1	0	0	0	0	0	0	0	0	0	0	1	0
03278996015	6	2019	5	68	1	7	1	20	92	163	1	69		1	1	1	4	2	1	1	1	1	2	2	1	3	1	2	1	1	0	1	1	1	0	1	1	0	0	1	1	0	0	0	0	0	0	0	1
03312126026	1	2019	27	42	2	7	1	20	65	161	1	58	2	1	1	1	4	4	1	4	1	1	1	4	3	1	1	1	1	1	0	1	1	1	0	1	1	1	0	0	0	0	0	0	0	0	0	0	1
03313366024	30	2019	27	32	2	6	8	19	53	162	1	49	2	1	1	4	6					2	1	4	2	5	1	2	1	1	1	1	1	1	1	1	1	1	1	1	0	0	0	0	0	1	0	0	0
03316196024	7	2019	27	47	1	7	1	20	97	180	2			1	1	5	3	4	1	3	1	4	1	1	1	1	1	1	1	1	1	1	1	1	0	0	1	1	0	0	0	0	0	0	0	0	0	1	0
03316706032	17	2019	27	43	1	7	1	20	67	168	1	58		1	1	3	3	3	1	3	1	2	1	4	2	6			1	0	1	1	1	1	0	0	1	0	0	1	0	0	0	0	0	0	0	0	0
03371156026	7	2019	5	38	1	7	1	20	108	183	1	90		1	1	2	1	1	1	6		6		3	1	4	1	2	1	0	1	1	1	0	1	1	1	0	1	0	1	0	1	0	0	0	0	1	0
04311676037	8	2019	27	50	2	7	1	20	67	160	1	47		1	1	1	2	1	3	2	3	5		1	1	4	1	1	0	0	0	0	0	0	0	0	0	0	0	0	1	0	0	0	0	0	0	0	1
04311966041	4	2019	27	66	1	7	1	20	82	161	1	67		1	1	4	4	4	1	3	1	4	2	3	2	1	2	1	1	1	1	1	0	1	1	0	1	0	1	0	0	0	0	0	0	0	0	0	1
04323346024	8	2019	10	40	2	7	1	20	64	162	1	60	2	1	1	3	4	4	1	2	1	2	1	4	3	1	1	1	0	0	0	1	1	1	1	0	1	0	0	1	0	1	0	0	0	0	0	0	0
04370596036	30	2019	5	44	1	7	1	20	84	170	1	63		1	1	1	3	1	1	6		4	1	4	1	1	2	2	1	1	0	1	1	1	0	1	1	1	0	0	1	0	0	0	0	0	0	1	0
05315846026	3	2019	27	33	2	7	1	20	64	164	1	51	1	1	1	1	3	3	1	1	1	4	2	4	2	5	2	1	0	1	1	1	1	1	0	1	1	0	1	1	0	0	0	1	0	0	0	1	0
05321956063	12	2019	10	42	1	7	1	20	64	168	1	56		1	1	3	3	3	1	3	1	2	2	6		1	1	1	1	1	0	0	0	1	0	0	1	1	1	1	0	0	0	1	1	0	0	1	0
05324346023	25	2019	10	43	2	7	1	20	82	160	1	60	2	1	1	1	4	3	3	1	1	1	2	1	1	2	3	2	0	0	1	0	1	1	0	1	1	1	0	0	1	0	0	0	0	0	0	0	1
05371596033	1	2019	5	27	2	6	8	19	61	165	1	50	2	1	1	3	3	3	3	2	1	3	1	1	1	1	1	1	1	0	0	1	1	1	1	0	1	1	1	0	0	0	0	1	0	0	0	0	1
05375546036	9	2019	5	49	2	7	1	20	63	165	1	59	2	1	1	5	4	4	3	4	3	5		4	3	6			1	1	1	1	1	0	0	1	1	0	0	0	0	0	0	0	0	0	0	0	0
06321926060	7	2019	10	48	2	7	1	20	65	174	1	52	2	1	1	4	4	3	3	3	3	4	2	4	2	5	1	1	1	1	0	1	1	1	1	0	1	0	1	1	0	0	0	0	0	0	0	0	0
07316716031	16	2019	27	38	1	7	1	20	79	172	1	62		1	1	3	4	3	1	2	1	1	1	2	2	3	2	1	1	1	0	1	0	1	1	1	1	0	0	1	1	0	0	0	0	1	0	1	1
07317156030	29	2019	27	32	2	7	1	20	59	163	2		2	1	1	4	3	3	1	2	1	1	1	2	1	1	1	1	1	0	1	1	0	1	1	1	1	0	0	0	1	0	0	0	0	0	0	1	0
07323736023	20	2019	10	64	2	7	1	20	48	165	1	50		2	2	4	4	4	1	2	1	1	2	3	1	6			1	1	0	1	1	1	1	0	1	0	1	0	0	0	0	0	0	0	0	0	0
07324656025	1	2019	10	51	2	6	8	19	55	154	1	47		1	1	2	4	4	1	1	1	2	1	4	2	6			0	1	1	1	0	1	1	0	1	0	1	0	0	0	0	0	0	0	1	0	0
07325916066	12	2019	10	30	1	6	8	19	98	180	1	78		1	1	1	2	2	3	2	1	2	1	2	1	5	2	2	1	1	0	1	1	0	0	0	1	1	0	0	0	0	0	0	0	0	0	0	0
08316816029	10	2019	27	36	2	7	1	20	83	172	1	60	2	1	1	3	2	2	1	3	3	1	3	3	2	3	3	4	1	1	0	0	1	0	1	0	1	1	0	0	1	0	0	0	0	0	0	1	0
08318296022	27	2019	27	47	2	7	1	20	72	168	1	52	2	1	1	1	1	1	1	1	1	1	1	5		1	1	1	0	0	0	0	1	1	0	0	1	1	1	0	0	0	0	0	0	0	1	1	1
08327736053	9	2019	10	34	1	7	1	20	84	182	1	73		1	1	2	1	3	3	1	1	2	2	2	1	1	3	2	1	0	0	1	1	1	0	0	1	1	0	0	0	0	0	0	1	0	0	0	0
09313716034	11	2019	27	60	1	7	1	20	91	195	1	95		2	2	3	3	3	1	3	1	2	2	4	1	2	1	2	0	0	1	1	1	1	0	0	1	1	1	0	0	1	0	0	0	0	1	1	0
09328716022	17	2019	10	26	1	6	8	19	90	185	2			1	1	4	4	4	3	1	1	2	2	4	2	1	1	2	1	1	0	1	1	1	0	0	1	0	0	0	0	0	0	0	0	0	0	1	0
09329956060	9	2019	10	36	1	7	1	20	95	187	1	85		1	1	4	2	1	1	1	1	2	3	2	1	1	1	2	0	0	1	1	1	1	0	1	1	0	1	0	1	0	0	0	0	1	0	1	1
09378696033	36	2019	5	64	1	7	1	20	66	169	1	70		1	1	1	4	2	1	2	1	2	1	4	2	1	1	1	1	1	0	1	1	1	0	1	1	0	0	0	0	0	0	0	0	1	0	1	0
10323456021	13	2019	10	53	2	7	1	20	70	153	1	58		1	1	2	4	3	1	4	1	3	1	4	3	6			1	1	0	1	1	0	0	0	1	0	1	0	0	0	0	0	0	0	0	0	0
11327746050	10	2019	10	28	1	7	1	20	79	183	1	71		1	1	3	3	2	1	1	1	5		2	2	2	1	3	0	0	0	1	1	1	1	1	1	0	1	0	0	1	0	0	0	1	1	1	1
11372346031	16	2019	5	74	2	7	1	20	45	158	1	45		1	1	2	2	2	1	1	2	1	2	2	1	2	1	1	0	0	1	1	0	1	0	0	1	0	0	0	1	0	1	0	1	0	0	0	0
11374366023	9	2019	5	41	2	6	8	19	78	159	1	57	2	1	1	3	4	3	1	3	1	1	2	3	1	3	2	1	1	1	0	1	0	1	0	1	1	0	0	0	1	0	0	0	0	0	0	1	1
13321026025	23	2019	10	34	2	7	1	20	66	160	1	70	2	1	1	5	4	4	1	4	1	1	1	4	2	6			1	1	1	1	1	0	0	1	1	1	1	1	0	0	0	0	0	0	0	1	0
13321086024	22	2019	10	60	2	7	1	20	115	160	1	65		2	2	2	4	2	2	4	3	1	1	4	3	2	2	3	0	1	0	1	1	1	1	0	1	1	1	0	1	1	0	0	0	0	0	1	1
13379116022	28	2019	5	38	1	7	1	20	101	185	1	86		2	2	2	2	2	1	2	3	1	3	5		3	2	2	1	0	0	1	0	1	0	1	1	0	0	1	1	0	0	0	0	0	0	0	1
15326836051	26	2019	10	42	2	7	1	20	56	163	1	55	2	1	1	3	4	3	1	2	3	2	2	4	1	1	1	2	0	1	1	1	0	1	1	0	1	1	0	0	1	0	0	0	0	0	0	0	1
15328716059	2	2019	10	28	2	7	1	20	70	170	1	60	2	1	1	4	3	1	1	2	1	1	3	1	3	5	1	1	1	1	0	1	0	1	1	0	0	0	0	1	0	0	0	0	0	0	0	0	1
16324516022	3	2019	10	75	2	7	1	20	74	167	1	65		1	1	4	4	4	1	1	1	4	2	4	3	5	1	1	1	1	1	1	1	1	1	1	1	1	1	0	0	0	0	0	0	0	0	0	0
17322886026	4	2019	10	42	2	7	1	20	60	172	1	50	2	1	1	4	2	1	1	2	3	5		3	1	4	1	2	0	1	1	1	1	1	1	0	1	0	0	0	1	0	0	0	0	0	0	0	0
17324026028	29	2019	10	62	1	7	1	20	69	170	1	58		1	1	4	4	3	1	2	1	2	3	2	1	1	3	1	1	1	1	1	1	1	1	1	1	1	0	0	0	0	0	0	0	1	0	0	1
17370156021	6	2019	5	39	1	6	8	19	91	173	1	70		1	1	4	3	4	1	1	1	3	2	2	2	2	1	3	1	1	0	1	1	1	1	1	1	0	0	0	1	0	0	0	1	0	0	0	1
18323186026	3	2019	10	55	2	6	8	19	52	150	1	50		1	1	1	4	4	2	4	3	3	1	4	1	5	2	1	1	0	1	1	0	1	0	0	1	1	0	0	0	0	0	0	0	0	0	0	0
19373126028	9	2019	5	45	1	7	1	20	130	158	1	90		1	1	3	6					2	1	2	1	1	1	2	0	0	0	0	1	1	0	1	1	1	0	0	1	0	0	0	0	0	0	0	1
20310686056	18	2019	27	33	2	6	8	19	49	153	2		2	1	1	1	4	4	1	4	1	2	1	3	1	2	2	1	1	1	1	1	1	1	1	0	1	0	1	0	0	0	0	0	0	0	0	1	0
20310786046	26	2019	27	60	2	7	1	20	67	157	1	48		1	1	2	1	1	1	1	3	1	2	2	2	5	1	1	0	0	1	1	0	1	1	0	0	1	0	0	1	0	0	0	1	0	0	1	0
20311786041	30	2019	27	71	2	7	1	20	65	162	1	58		1	1	1	3	2	1	5		4	2	5		6			0	0	0	0	1	0	0	1	1	1	0	0	0	0	0	0	0	0	0	1	0
20312646026	2	2019	27	64	2	7	1	20	60	155	1	43		1	1	3	4	4	1	3	1	1	2	4	1	6			1	1	0	1	1	1	1	0	1	0	1	0	0	0	0	0	0	0	0	0	0
20315536025	23	2019	27	54	1	6	8	19	96	172	2			1	1	1	2	2	1	1	1	2	1	4	1	5	2	1	0	1	0	1	1	1	0	1	1	1	0	1	0	0	0	0	0	1	0	0	1
20317606020	25	2019	27	61	2	7	1	20	56	163	1	55		1	1	3	4	4	1	3	1	4	3	4	1	4	3	2	1	1	1	1	1	1	1	0	1	1	1	0	1	0	0	0	0	0	0	0	0
20323336028	5	2019	10	50	1	7	1	20	76	170	1	68		1	1	4	3	3	1	1	1	2	1	2	2	2	1	3	1	1	1	1	1	1	1	1	1	0	1	1	1	0	0	1	1	1	1	1	0
20323666063	1	2019	10	56	2	7	1	20	53	162	1	50		1	1	2	3	3	1	1	1	5		3	3	6			1	0	0	1	1	0	1	0	1	0	1	1	0	0	0	0	0	0	0	0	1
20325336022	26	2019	10	76	2	7	1	20	68	162	1	50		1	1	4	3	3	1	2	1	3	2	4	3	5	1	1	1	1	1	1	1	1	1	1	1	1	0	1	0	0	0	0	0	0	0	1	0
20326356029	15	2019	10	69	2	7	1	20	65	165	2			1	1	4	4	4	1	2	1	2	2	4	2	1	2	1	1	1	1	1	1	0	1	0	1	0	0	1	0	0	0	0	0	0	0	0	0
20326566029	22	2019	10	77	2	7	1	20	62	161	1	55		1	1	2	4	4	1	3	1	1	2	4	3	6			1	1	1	1	1	1	1	0	1	1	1	1	0	1	0	0	0	0	0	0	0
20356536008	2	2019	6	42	1	7	1	20	80	170	1	65		1	1	3	4	4	1	2	1	2	2	4	1	1	1	1	1	1	0	1	1	1	1	0	1	0	1	1	0	0	0	1	0	0	0	0	0
20357136069	26	2019	6	49	2	7	1	20	66	162	1	58	2	1	1	3	4	4	1	4	1	2	2	4	1	5	2	2	0	1	1	0	0	1	0	1	1	0	0	0	0	0	0	0	0	0	0	1	0
20357776064	20	2019	6	42	2	7	1	20	60	159	1	54	2	1	1	1	4	4	1	1	2	1	1	4	2	6			1	1	1	0	1	0	0	1	1	1	0	1	0	0	0	0	1	0	0	0	0
20375116031	7	2019	5	60	2	7	1	20	68	158	1	54		1	1	2	4	1	3	2	1	3	3	4	3	5	1	1	1	1	1	1	1	1	1	1	1	1	1	1	0	0	0	0	1	0	0	0	0
20375486037	21	2019	5	49	1	6	8	19	78	160	1	60		2	2	3	4	3	3	3	3	1	2	5		1	1	1	1	1	0	1	0	1	1	1	1	1	1	0	0	0	0	1	0	1	0	0	1
21256906018	22	2019	6	47	1	7	1	20	70	170	1	58		1	1	4	2	4	3	1	1	1	2	1	1	2	1	1	1	0	1	1	0	1	1	0	1	1	1	0	1	0	0	0	0	0	1	1	0
21312736008	27	2019	27	29	2	7	1	20	53	158	1	50	2	1	1	6	3	6		3	1	1	1	2	1	6			0	1	0	1	1	1	0	0	1	1	1	0	0	0	0	0	0	0	0	0	0
21316466022	15	2019	27	73	1	6	8	19	85	184	2			1	1	4	4	4	3	4	3	4	2	4	3	6			1	1	1	1	1	1	1	1	1	1	1	0	0	0	0	0	0	0	0	0	0
21319456024	13	2019	27	70	2	6	8	19	63	160	1	49		1	1	3	4	4	3	4	3	4	3	4	3	6			1	1	1	1	1	0	1	0	1	1	1	0	0	0	0	1	1	0	0	1	0
21319486020	9	2019	27	62	2	7	1	20	88	168	1	68		1	1	3	3	3	1	3	1	6		3	1	6			1	1	1	1	1	1	1	0	1	1	0	1	0	0	0	0	0	0	0	0	0
21320556023	25	2019	10	39	2	7	1	20	58	168	2		2	1	1	4	2	2	1	2	1	5		2	1	6			1	0	0	1	0	0	1	0	1	1	1	0	0	0	0	0	0	0	0	0	0
21327396028	27	2019	10	41	1	6	8	19	86	172	1	72		1	1	1	4	2	1	3	1	2	3	1	1	1	1	2	1	0	0	1	1	1	0	0	1	1	0	0	0	0	0	0	0	1	0	1	0
21350116032	25	2019	6	32	2	7	1	20	67	173	1	58	2	1	1	2	2	2	1	2	1	1	2	2	1	2	1	1	1	0	0	1	0	1	1	0	1	0	1	1	1	0	0	1	0	0	0	1	1
21350336066	8	2019	6	45	1	7	1	20	89	180	1	65		1	1	2	4	4	1	2	1	2	2	4	1	1	2	2	1	1	1	1	1	1	1	1	1	0	0	0	0	0	0	0	0	0	0	0	0
21351176030	10	2019	6	42	2	6	8	19	130	170	1	60	2	2	2	6	2	1	1	2	1	1	1	1	1	1	2	1	1	0	1	1	0	0	0	1	1	1	1	0	0	0	0	0	1	0	0	0	1
21351676062	31	2019	6	46	1	7	1	20	76	180	1	64		1	1	2	3	3	1	1	1	3	3	1	1	2	1	3	1	0	0	1	1	1	0	0	1	0	1	0	1	0	0	0	0	0	0	1	0
21354356064	13	2019	6	43	2	6	8	19	70	172	1	61	2	1	1	3	4	4	1	3	1	1	1	4	1	5	1	1	1	1	1	1	1	1	1	0	1	1	0	0	0	0	0	0	0	0	0	0	0
21356696065	37	2019	6	55	2	7	1	20	71	156	1	55		1	1	3	4	4	1	2	1	2	1	4	1	1	1	1	1	0	1	1	1	1	1	0	1	1	1	0	0	1	0	0	0	0	0	0	0
21370396003	27	2019	5	53	2	7	1	20	58	160	1	43		1	1	1	4	3	1	3	3	6		3	2	6			1	1	0	1	1	0	0	0	1	1	0	1	0	0	0	0	0	0	0	0	0
21372666030	22	2019	5	65	2	7	1	20	77	160	1	52		1	1	4	4	3	1	4	1	5		4	1	5	1	1	1	1	1	1	1	1	1	1	1	0	1	1	0	0	0	0	1	0	0	0	0
21373676039	35	2019	5	62	2	7	1	20	60	162	1	48		1	1	3	4	4	3	3	3	5		4	3	5	2	1	1	1	0	1	1	0	1	1	1	0	0	0	0	0	0	0	0	0	0	0	0
21376426034	37	2019	5	69	2	6	8	19	55	155	1	50		1	1	1	4	4	1	1	1	1	3	1	1	1	1	2	0	0	1	1	0	1	0	0	1	0	1	0	0	0	0	0	0	1	0	0	0
22255936019	2	2019	6	61	1	7	1	20	97	170	1	70		1	1	4	2	1	1	1	1	1	1	2	2	1	1	1	0	1	0	0	1	1	1	0	1	0	1	1	0	0	0	0	1	0	0	0	0
22312386023	25	2019	27	41	2	7	1	20	82	168	1	63	2	1	1	2	2	4	1	3	1	1	1	4	1	4	2	1	1	1	0	1	1	1	1	1	1	0	0	1	0	0	0	0	0	0	0	0	0
22313596024	7	2019	27	64	1	6	8	19	75	168	2			1	1	4	4	4	1	3	1	3	1	3	2	6			1	1	1	1	1	1	1	1	1	1	1	1	0	0	0	0	0	0	0	0	1
22314616037	3	2019	27	34	2	7	1	20	66	162	1	80	2	1	1	2	2	2	1	1	1	6		1	1	6			0	0	0	1	0	1	1	0	1	1	0	0	0	0	0	0	0	0	0	0	1
22314656034	1	2019	27	72	1	7	1	20	79	165	1	70		1	1	1	4	1	1	4	1	4	3	1	1	6			0	0	1	0	0	0	0	0	0	0	1	0	0	0	0	0	0	0	0	0	1
22317336039	16	2019	27	30	2	7	1	20	70	170	2		2	1	1	6	4	4	3	4	3	2	2	4	2	6			1	1	0	1	1	0	0	0	1	1	0	0	0	0	0	0	1	0	0	1	1
22319586024	17	2019	27	40	1	7	1	20	82	182	1	79		1	1	3	4	4	1	3	1	2	2	4	1	6			1	1	1	1	1	1	1	1	1	0	0	1	0	0	0	0	0	0	0	0	0
22325636069	22	2019	10	46	1	7	1	20	83	183	1	58		1	1	3	2	2	1	1	1	6		3	2	2	1	1	0	0	0	1	1	1	1	0	0	0	1	1	1	0	0	0	0	0	0	1	0
22326586024	15	2019	10	44	2	7	1	20	56	157	1	53	2	1	1	1	4	4	3	4	3	5		3	2	5	1	1	0	1	0	1	1	1	0	1	0	1	1	1	0	0	0	0	0	1	0	1	0
22351316008	2	2019	6	65	2	7	1	20	59	162	1	53		1	1	4	4	2	1	3	3	4	1	4	2	1	1	1	1	1	1	1	1	1	1	1	1	0	0	0	0	0	0	0	0	0	1	0	0
22354236033	21	2019	6	40	2	7	1	20	115	153	1	60	2	2	2	3	4	4	1	4	1	2	1	4	1	2	1	1	0	1	0	1	1	1	1	0	1	0	1	0	0	0	0	0	0	0	1	0	0
22354436068	9	2019	6	71	2	7	1	20	63	153	1	59		1	1	4	4	4	1	2	1	4	3	4	3	6			1	1	1	1	1	1	1	1	1	1	0	1	0	0	0	0	1	0	0	1	0
22359136064	7	2019	6	43	2	7	1	20	58	162	1	48	2	1	1	1	4	4	1	5		1	1	4	1	6			1	1	0	1	1	0	1	1	1	1	0	1	0	0	0	0	1	0	0	0	0
22370666036	17	2019	5	49	2	7	1	20	62	175	1	57	2	1	1	6	4	4	3	4	3	6		4	2	6			1	1	1	1	1	1	1	1	1	1	0	1	0	0	0	0	0	0	0	0	0
22371636039	19	2019	5	60	2	7	1	20	63	165	1	50		1	1	2	2	2	1	1	1	5		4	2	6			1	0	1	1	1	1	1	0	1	0	1	1	0	0	0	0	0	0	0	1	0
22371976005	12	2019	5	55	2	7	1	20	57	158	1	57		1	1	3	3	1	3	3	3	1	1	3	2	3	1	1	0	0	0	0	1	1	0	1	1	0	0	0	1	1	0	0	0	0	0	0	0
23312786031	7	2019	27	70	2	6	8	19	73	165	1	98		1	1	1	4	4	1	1	3	1	1	4	2	5	2	1	1	0	1	1	0	1	0	0	1	0	0	0	1	0	0	0	0	0	0	0	0
23312796045	18	2019	27	55	1	7	1	20	79	175	2			1	1	1	1	1	1	2	1	3	1	3	1	1	2	1	1	1	0	1	0	1	1	0	1	0	1	1	1	1	0	0	0	1	0	0	0
23314106036	4	2019	27	65	1	7	1	20	108	170	1	53		1	1	3	3	3	1	3	1	1	1	4	1	5	1	1	1	1	0	1	1	1	1	1	1	1	1	0	0	0	0	0	0	0	0	0	0
23318296055	24	2019	27	29	1	7	1	20	80	180	2			1	1	4	4	3	1	1	1	4	3	1	1	1	1	4	1	0	0	1	0	1	1	1	1	0	1	0	0	0	0	0	0	1	0	1	1
23318836039	23	2019	27	44	2	7	1	20	61	166	1	55	2	1	1	3	4	4	3	3	3	1	1	3	2	5	1	1	1	0	0	1	0	0	1	0	1	1	0	1	0	0	0	0	0	0	0	1	0
23321356025	15	2019	10	40	2	7	1	20	55	163	1	49	2	1	1	5	4	4	1	4	1	4	1	3	1	1	1	1	1	0	1	1	0	0	0	1	1	0	0	1	1	0	0	0	0	0	0	0	0
23321406064	8	2019	10	49	1	7	1	20	62	182	1	82		1	1	4	4	4	3	2	3	4	3	4	3	6			1	1	0	1	1	1	1	1	1	0	1	1	0	0	0	0	0	0	0	0	0
23323696063	2	2019	10	47	1	7	1	20	71	168	1	58		1	1	4	4	1	1	1	1	6		4	3	6			1	1	1	1	1	1	1	1	1	1	1	1	0	0	0	0	0	0	0	0	0
23326406062	6	2019	10	63	2	7	1	20	68	150	1	38		1	1	4	4	4	3	4	3	5		4	3	6			1	0	1	1	1	1	1	0	1	1	1	1	0	0	0	0	0	0	0	0	0
23350326064	3	2019	6	61	1	6	8	19	83	165	1	56		1	1	2	2	2	1	2	1	5		1	1	5	1	1	0	1	0	1	1	1	1	0	1	1	1	0	0	1	0	0	1	0	0	1	0
23351126064	14	2019	6	60	1	6	8	19	65	167	1	50		1	1	2	3	3	3	2	3	2	1	4	2	3	2	1	1	1	0	1	1	1	0	0	1	0	0	0	1	1	0	0	0	1	0	1	1
23351706061	16	2019	6	54	2	7	1	20	63	152	1	45		1	1	3	3	3	1	3	1	1	2	4	3	2	1	2	0	1	0	1	1	1	1	0	1	0	0	0	0	1	1	0	1	0	0	0	0
23354146038	20	2019	6	41	1	7	1	20	99	185	2			1	1	5	4	2	1	4	1	2	1	4	3	4	2	1	1	1	1	1	1	0	0	0	1	1	1	0	1	0	0	1	0	0	0	1	0
23355196031	30	2019	6	76	2	7	1	20	80	148	2			1	2	1	4	4	1	1	1	2	1	4	1	1	1	1	0	0	1	0	1	1	0	0	1	0	1	1	0	0	0	0	0	0	1	1	0
23355276033	12	2019	6	61	1	7	1	20	67	168	1	60		1	1	6	4	4	1	6		1	3	4	2	6			1	1	0	1	1	1	0	0	1	0	1	0	0	0	0	1	0	0	0	0	0
23358246033	16	2019	6	40	2	7	1	20	55	159	1	48	2	1	1	2	4	2	3	2	3	2	1	4	1	5	1	2	1	1	0	1	1	1	1	0	1	1	0	0	0	0	0	0	0	0	0	1	0
23359136067	10	2019	6	30	1	7	1	20	72	176	2			1	1	2	2	2	1	2	1	2	2	4	1	1	1	1	1	0	1	1	1	1	1	1	1	0	0	0	0	0	1	0	0	1	0	1	0
23371496039	4	2019	5	69	2	7	1	20	75	163	1	65		1	1	1	2	4	1	2	1	1	1	4	3	6			1	1	1	1	1	1	1	0	1	1	0	1	0	0	0	0	0	0	0	0	0
23372696030	25	2019	5	62	2	7	1	20	66	156	1	50		2	2	6	6					1	3	1	1	4	2	1	0	0	0	0	1	0	0	0	0	0	1	0	1	0	0	0	0	0	0	0	0
23375446036	16	2019	5	53	2	7	1	20	81	163	1	65		1	1	4	4	4	1	1	1	6		4	3	5	1	1	1	1	0	1	1	1	1	0	1	0	1	0	0	0	0	0	0	0	0	1	0
24250956018	6	2019	6	30	1	7	1	20	90	175	1	70		1	1	4	2	2	1	2	1	5		1	1	6			0	0	0	1	1	1	1	1	1	0	0	0	0	0	0	0	0	0	1	1	0
24251966012	16	2019	6	48	2	7	1	20	71	168	2		2	1	1	1	4	4	1	1	1	2	2	4	3	6			1	1	0	1	1	0	0	1	1	1	0	0	0	0	0	0	0	0	0	0	0
24254786015	6	2019	6	59	2	6	8	19	61	165	1	42		1	1	2	1	1	1	1	1	1	1	2	1	1	1	1	1	0	0	1	1	1	1	1	1	1	0	1	0	0	0	0	0	0	0	0	0
24254956014	11	2019	6	32	2	7	1	20	68	152	1	52	2	2	1	1	1	1	1	1	1	2	1	3	2	6			0	0	0	1	1	1	0	1	1	1	1	0	0	0	0	0	1	0	0	1	0
24311746046	1	2019	27	76	1	7	1	20	87	180	1	70		1	1	5	3	3	1	2	1	2	1	3	1	5	2	1	1	1	1	1	1	0	0	1	1	0	0	1	0	0	0	0	1	0	0	0	1
24314686039	7	2019	27	64	1	6	8	19	110	170	1	72		1	1	2	2	2	1	2	2	5		3	2	2	1	2	1	0	1	0	0	1	1	1	1	1	0	0	1	0	0	0	0	0	0	1	1
24318656036	10	2019	27	39	1	7	1	20	74	174	1	62		1	1	2	2	2	1	1	3	1	1	3	2	2	2	1	1	1	0	1	1	1	1	0	0	1	1	0	1	0	0	1	0	1	0	1	0
24319616034	20	2019	27	57	2	7	1	20	69	166	1	64		1	1	5	4	4	1	2	3	5		1	1	6			1	0	0	1	0	1	0	0	1	0	1	0	0	0	0	0	0	0	0	1	0
24320976023	21	2019	10	56	2	7	1	20	60	162	1	48		1	1	2	2	2	1	2	2	1	1	4	2	1	1	1	1	1	1	0	0	0	1	0	0	0	0	0	0	0	0	1	0	0	1	0	0
24324536025	28	2019	10	38	2	7	1	20	65	164	1	52	2	1	1	3	3	4	1	2	1	2	2	4	2	5	1	2	1	1	1	1	1	1	1	0	1	1	1	1	0	0	0	0	1	0	0	0	1
24326586023	11	2019	10	55	2	7	1	20	82	166	1	57		1	1	4	4	3	1	2	1	3	1	3	1	1	2	2	1	1	0	1	1	1	1	0	1	1	1	0	1	0	0	1	1	1	0	0	0
24329406020	17	2019	10	66	2	6	8	19	80	164	2			1	2	3	4	4	1	4	1	6		4	2	5	2	1	1	1	1	1	1	1	1	0	1	1	0	0	0	0	0	0	0	0	0	0	0
24353766062	22	2019	6	35	2	6	8	19	65	174	2		2	2	2	4	4	4	3	4	3	4	1	4	2	6			1	1	1	1	1	0	1	0	1	1	1	0	0	0	0	0	1	0	0	0	0
24354736063	13	2019	6	24	1	7	1	20	66	182	2			1	2	3	1	2	1	3	1	3	2	4	1	5	1	1	1	0	1	0	1	1	1	0	1	0	0	1	0	1	0	0	0	0	0	0	1
24355136035	38	2019	6	67	1	7	1	20	80	177	1	72		1	1	4	2	2	1	1	1	2	3	1	3	6			1	1	0	1	1	1	1	0	1	0	0	0	0	0	0	0	1	0	0	0	0
24358166064	37	2019	6	52	2	7	1	20	77	158	2			1	1	1	3	3	1	2	1	1	1	3	2	1	1	1	1	0	0	1	1	0	0	0	1	0	0	0	0	0	0	0	0	0	0	1	0
24370586033	25	2019	5	68	2	7	1	20	64	156	2			1	1	2	4	4	1	2	1	5		4	3	6			1	1	1	1	1	1	1	1	1	1	1	1	0	0	0	0	0	0	0	1	0
24372646036	2	2019	5	65	1	6	8	19	65	160	1	48		1	1	2	4	3	3	3	3	1	1	2	1	2	2	1	1	1	0	1	1	1	1	0	1	1	0	1	0	0	0	0	0	0	0	0	1
24373536008	5	2019	5	47	2	7	1	20	66	167	2		2	1	1	1	3	3	1	3	1	3	1	3	1	1	2	1	1	1	0	1	1	1	1	0	1	0	0	1	0	0	0	0	0	0	0	1	0
24373766031	35	2019	5	50	2	6	8	19	67	168	1	48		1	1	2	4	4	1	2	1	2	2	4	1	6			1	1	1	1	1	1	1	1	1	1	0	1	0	0	0	0	0	0	0	0	0
24375676001	11	2019	5	47	1	7	1	20	92	180	1	70		1	1	2	3	2	1	1	1	4	1	2	2	1	3	1	1	0	0	1	1	1	1	1	1	0	0	0	0	0	0	0	1	0	1	0	1
24377936001	34	2019	5	44	2	7	1	20	72	154	2		2	1	1	4	4	4	1	4	3	3	1	4	2	6			1	0	0	1	1	1	1	0	0	1	0	0	0	0	0	0	1	0	1	0	0
25251736010	10	2019	6	58	1	7	1	20	87	169	1	69		1	1	4	4	4	1	2	1	2	2	4	2	5	1	2	1	0	1	1	1	1	1	1	1	0	0	1	0	0	0	0	0	0	0	0	0
25251986010	11	2019	6	50	2	7	1	20	75	159	2			2	2	3	2	2	1	2	1	2	3	2	1	1	1	2	0	1	0	1	1	1	1	0	1	0	1	0	0	0	0	0	0	1	1	0	0
25310756043	22	2019	27	39	2	7	1	20	80	172	1	70	2	1	1	3	3	3	3	3	1	3	1	4	2	1	2	2	1	1	0	1	1	1	1	1	1	1	0	1	0	0	0	0	1	1	0	1	0
25317586025	2	2019	27	65	1	6	8	19	74	170	1	65		1	1	1	3	3	3	5		5		4	2	6			1	0	1	1	1	1	0	0	1	1	0	0	0	0	0	0	0	0	0	0	0
25321436029	24	2019	10	62	2	7	1	20	76	161	2			1	1	3	2	4	1	3	1	2	1	4	1	1	2	1	1	1	1	1	1	1	1	1	1	0	1	1	0	0	0	0	1	0	0	1	0
25351366063	24	2019	6	50	2	6	8	19	89	154	1	46		1	1	2	2	2	3	1	3	1	1	2	1	1	3	1	0	0	0	1	1	1	0	0	1	0	1	0	0	0	0	0	0	0	0	1	0
25355706061	29	2019	6	48	1	7	1	20	76	176	1	60		1	1	4	4	2	1	2	3	4	2	2	1	5	1	1	1	1	1	1	0	1	1	0	1	0	0	0	0	0	0	0	0	0	0	1	0
25356746069	5	2019	6	62	1	6	8	19	82	175	2			1	1	1	4	4	1	1	1	3	2	3	1	3	1	1	1	1	1	1	1	1	0	0	1	0	0	1	0	1	0	0	0	0	1	0	1
25357176034	13	2019	6	60	2	7	1	20	70	165	2			2	2	4	4	4	1	4	3	4	1	3	2	5	3	1	1	1	1	1	1	1	1	1	1	1	1	0	0	0	0	0	0	0	0	0	0
25371706003	36	2019	5	34	2	7	1	20	63	163	1	45	2	1	1	3	2	2	1	2	1	1	1	1	1	3	1	1	1	1	0	0	1	1	1	0	1	0	1	0	0	0	0	0	0	0	0	0	0
25374466038	4	2019	5	73	2	7	1	20	60	160	2			2	2	5	4	4	1	3	1	5		3	3	1	2	1	1	0	1	1	1	1	0	0	1	1	0	0	1	0	0	0	0	0	0	0	1
25377466035	33	2019	5	67	2	6	8	19	87	174	1	78		1	1	1	3	1	1	2	1	2	1	3	2	1	3	2	0	1	1	1	1	0	0	0	1	0	1	0	0	1	0	0	0	0	0	0	0
25378456030	5	2019	5	50	2	7	1	20	63	160	2			1	1	3	4	4	1	2	1	4	1	4	2	6			1	1	1	1	1	1	1	1	1	1	0	0	0	0	0	0	0	0	0	1	0
25378496038	24	2019	5	65	2	7	1	20	60	170	2			1	1	2	4	4	1	2	1	6		4	2	6			1	1	1	1	1	1	1	1	0	0	0	1	0	0	0	0	0	0	0	0	0
26256936016	20	2019	6	37	1	6	8	19	75	172	1	56		1	1	2	1	1	1	1	1	6		1	1	1	1	1	0	0	0	0	0	1	0	0	1	1	1	0	1	0	0	1	0	1	1	1	0
26312756042	12	2019	27	68	1	7	1	20	78	175	1	68		1	1	4	4	4	3	4	3	4	1	4	3	5	1	1	1	1	1	1	1	1	1	1	1	0	0	0	1	0	0	0	0	0	0	1	1
26313406025	24	2019	27	42	2	7	1	20	60	160	1	50	2	1	1	1	4	4	1	1	1	1	1	4	2	1	1	1	1	0	1	1	1	0	0	0	1	1	0	0	0	0	0	0	1	1	0	0	1
26316346027	21	2019	27	76	2	7	1	20	75	154	2			1	1	6	4	4	1	3	3	2	1	4	3	6			1	0	0	1	1	0	0	0	1	1	0	1	0	0	0	0	0	0	0	0	1
26317286054	21	2019	27	58	2	7	1	20	59	155	1	48		1	1	4	3	3	1	1	1	3	1	4	2	5	3	1	1	0	0	1	1	1	1	0	1	1	1	0	0	0	0	0	0	0	0	0	0
26319646039	27	2019	27	47	1	6	8	19	132	170	1	70		1	1	1	4	4	1	1	1	1	1	1	1	1	1	1	1	1	0	1	0	1	1	1	1	0	1	1	0	0	0	0	0	0	0	0	0
26322326025	28	2019	10	65	1	7	1	20	90	172	1	65		1	1	2	4	5		4	1	4	2	4	1	4	2	1	1	1	0	1	1	1	0	0	1	0	0	0	1	0	0	0	0	0	0	0	0
26328646063	13	2019	10	43	2	7	1	20	94	165	1	94	2	1	1	4	4	4	3	1	1	2	1	4	1	1	2	3	1	0	0	1	1	1	1	0	1	0	0	0	0	0	1	0	0	0	0	0	0
26350246069	31	2019	6	54	2	7	1	20	64	154	1	42		1	1	4	2	3	1	2	1	2	2	4	3	5	1	2	1	1	1	0	1	1	0	0	1	0	1	0	0	0	0	0	1	0	0	0	0
26352346007	17	2019	6	23	2	6	8	19	777	157	2		2	1	1	4	4	4	3	4	1	4	3	4	2	1	1	6	1	0	1	1	1	1	1	1	1	0	1	0	0	0	0	0	0	0	0	0	0
26352386067	15	2019	6	65	2	7	1	20	62	150	1	48		1	1	1	3	2	1	2	1	3	1	4	2	1	1	2	1	1	1	1	1	1	0	1	1	0	1	1	1	0	0	0	0	0	0	0	0
26354196035	12	2019	6	73	1	7	1	20	83	167	1	75		1	1	3	6					4	3	4	1	1	2	1	0	1	1	0	1	1	1	1	1	0	1	1	0	0	0	1	0	1	0	1	1
26355506008	26	2019	6	52	2	7	1	20	65	160	1	55		1	1	2	4	4	1	4	3	5		2	3	5	2	1	1	1	0	1	1	1	1	0	1	1	0	1	1	0	0	0	0	0	1	0	0
26356196068	11	2019	6	44	2	7	1	20	64	161	1	53	2	1	1	3	3	3	1	1	3	3	1	3	3	1	3	3	1	1	1	1	1	1	1	0	1	0	0	0	0	0	0	0	0	0	0	0	0
26356726060	10	2019	6	59	2	7	1	20	50	161	1	47		1	1	3	4	4	1	4	1	2	1	4	3	5	1	2	0	0	1	1	1	1	0	0	1	0	1	0	0	0	0	0	0	0	0	1	1
26370226029	15	2019	5	37	2	7	1	20	70	161	2		2	1	1	2	4	4	1	3	3	4	2	2	1	1	1	1	1	1	1	1	1	0	1	0	1	1	0	0	0	0	0	0	0	0	0	1	0
26374706001	29	2019	5	55	2	7	1	20	64	155	1	40		1	1	5	4	4	3	4	3	2	1	4	2	6			1	1	0	0	1	0	0	1	1	1	0	0	0	0	0	0	0	0	0	0	0
27310166035	25	2019	27	69	1	7	1	20	70	166	2			1	1	2	4	4	1	1	2	4	1	4	2	4	2	1	1	1	1	1	1	1	1	0	1	1	1	1	0	0	0	0	0	1	0	1	0
27314466007	29	2019	27	42	1	7	1	20	65	165	1	50		1	1	3	4	4	1	2	3	4	1	3	1	5	1	2	0	1	1	1	0	1	1	0	1	0	0	0	0	0	0	0	1	1	0	1	0
27316206036	13	2019	27	68	2	7	1	20	70	159	1	48		1	1	1	2	5		1	1	4	3	4	2	1	2	1	0	1	0	0	1	1	1	1	1	1	1	0	0	0	0	0	0	0	0	0	0
27316286038	15	2019	27	65	1	7	1	20	67	165	1	60		1	1	2	4	4	1	1	1	1	1	4	2	6			1	0	1	1	1	1	1	1	0	0	0	0	0	0	0	0	0	0	0	1	0
27316326024	16	2019	27	50	2	6	8	19	80	162	1	60		1	1	1	4	4	1	2	1	6		4	2	6			1	1	1	0	1	0	0	0	1	0	1	1	0	0	0	0	0	0	0	0	0
27316796034	27	2019	27	68	2	6	8	19	63	157	1	43		1	1	2	2	2	1	2	1	5		4	3	5	1	1	1	0	0	1	1	1	1	1	1	1	0	1	0	0	0	0	0	1	0	0	0
27318376024	1	2019	27	42	2	6	8	19	90	174	1	77	2	2	2	1	2	3	1	2	1	4	1	4	1	1	1	2	1	1	1	0	1	1	0	1	0	1	0	0	0	0	0	0	0	0	0	1	0
27323436068	13	2019	10	47	2	7	1	20	60	156	1	47	2	1	1	1	4	4	1	1	1	1	1	4	2	5	1	4	1	1	0	1	1	0	0	1	1	1	1	1	0	0	0	0	0	0	0	0	1
27327306025	25	2019	10	45	1	7	1	20	80	180	1	70		1	1	4	2	2	1	1	1	2	3	4	2	5	2	1	1	1	1	1	1	1	1	0	1	0	1	0	0	0	0	1	0	0	0	1	1
27351156035	29	2019	6	74	2	6	8	19	70	167	1	48		1	1	3	4	3	1	4	1	6		4	1	6			1	1	1	1	1	0	1	0	0	1	0	1	0	0	0	0	1	0	0	0	0
27351326068	36	2019	6	39	1	6	8	19	72	176	1	49		1	1	4	2	2	3	5		1	2	2	2	5	1	1	0	1	0	0	0	1	1	0	1	0	1	0	0	0	0	0	0	0	0	0	0
27351506066	10	2019	6	30	2	7	1	20	56	164	2		2	1	1	3	4	4	1	3	1	3	2	3	2	5	1	1	1	1	0	1	1	1	1	0	1	0	0	0	0	0	0	0	0	0	1	0	0
27352196037	30	2019	6	49	2	7	1	20	54	147	1	44	2	1	1	1	4	3	1	1	1	4	2	4	1	1	1	1	1	0	1	1	0	1	0	0	1	0	0	0	1	0	0	0	0	0	0	1	0
27352326064	11	2019	6	75	1	7	1	20	97	182	1	67		1	1	3	4	4	1	2	1	4	1	4	3	5	1	1	1	1	1	1	1	1	0	0	1	0	1	0	0	0	0	0	0	0	0	1	0
27352766062	21	2019	6	60	1	7	1	20	90	187	1	78		1	1	3	1	4	3	2	3	3	2	4	2	6			1	1	0	1	1	0	1	1	1	0	0	1	0	1	0	0	0	0	0	0	1
27354186064	38	2019	6	62	2	7	1	20	78	150	1	52		2	2	4	4	4	1	4	1	5		3	2	6			0	0	1	1	1	1	1	0	0	0	0	0	0	0	0	0	0	0	0	0	0
27354256036	32	2019	6	76	2	7	1	20	88	160	1	68		1	2	4	4	4	1	3	3	5		4	2	5	3	1	1	1	0	1	1	1	1	0	1	1	0	1	0	0	0	0	0	0	0	0	0
27356786060	12	2019	6	60	1	7	1	20	90	185	1	67		1	1	4	4	4	3	1	1	5		4	3	5	1	1	0	0	1	1	1	1	1	1	1	0	0	1	0	0	0	0	0	0	0	0	0
27357636063	9	2019	6	31	2	7	1	20	107	170	1	70	2	1	2	4	2	1	1	1	2	2	3	2	2	1	1	2	0	1	0	0	1	1	1	1	1	1	1	0	0	0	0	0	0	0	0	0	0
27371616038	9	2019	5	64	2	7	1	20	59	160	1	55		1	1	3	4	4	1	4	1	3	1	4	3	5	2	1	1	1	1	1	1	1	1	0	1	1	1	1	0	0	0	0	0	0	0	0	0
27375536039	22	2019	5	48	2	6	8	19	60	150	1	50	2	2	2	4	2	4	1	1	1	5		2	1	4	1	4	1	0	1	0	0	1	1	0	1	0	1	0	1	0	0	1	0	0	0	0	0
27376466033	35	2019	5	51	2	7	1	20	71	157	2			1	1	2	3	3	1	1	1	4	1	2	1	5	1	1	1	0	0	1	0	1	0	0	1	1	0	0	0	0	0	0	1	0	0	0	0
27376486039	13	2019	5	60	2	7	1	20	54	156	1	43		1	1	3	4	2	1	2	3	1	1	4	1	1	1	2	1	0	0	1	1	1	1	0	1	1	0	0	1	0	0	0	0	1	0	0	0
27379616038	13	2019	5	48	2	7	1	20	57	160	1	49	2	1	1	1	3	3	3	1	3	1	1	4	3	6			1	1	0	1	1	1	0	0	1	1	0	1	0	0	0	0	0	0	1	1	0
28251956012	15	2019	6	34	2	6	8	19	56	160	1	47	2	1	1	1	4	2	3	1	1	5		4	2	6			1	0	1	1	1	1	1	0	1	1	0	0	0	0	0	0	0	1	0	0	0
28315396020	8	2019	27	52	1	7	1	20	65	165	1	56		1	1	4	4	4	1	4	1	4	1	4	1	5	1	1	1	1	0	1	1	1	1	1	1	0	1	1	0	0	0	1	0	0	0	1	0
28315696032	13	2019	27	66	2	7	1	20	52	160	1	45		1	1	3	4	3	1	3	1	2	1	3	1	2	1	1	1	1	1	1	1	1	1	0	1	0	0	1	0	0	0	0	1	0	0	1	1
28318336033	18	2019	27	63	2	7	1	20	55	163	1	52		1	2	1	3	2	1	2	1	1	1	4	3	6			1	1	1	1	1	1	1	0	1	0	1	1	0	0	0	1	1	0	0	0	0
28320536028	28	2019	10	48	2	7	1	20	75	169	2		2	1	1	1	2	4	1	2	1	4	1	4	2	1	1	1	1	0	1	1	1	1	1	0	1	0	0	0	0	0	0	0	0	0	0	0	0
28321486021	16	2019	10	74	2	7	1	20	60	162	1	67		1	1	4	4	2	1	1	1	3	1	3	2	6			0	1	1	1	1	1	1	0	1	0	1	1	0	0	0	0	0	0	0	0	0
28324966027	9	2019	10	77	2	7	1	20	69	164	1	60		1	2	4	2	2	1	2	1	4	2	4	1	6			0	1	1	1	1	1	1	0	1	0	1	1	0	0	0	0	0	0	0	0	0
28329596027	16	2019	10	63	2	7	1	20	90	172	1	60		1	1	1	4	4	1	2	1	1	1	3	3	5	2	1	1	1	1	1	1	1	1	0	1	1	0	1	0	0	0	0	0	0	0	0	0
28351126063	6	2019	6	26	2	7	1	20	65	175	1	60	2	1	1	4	3	3	3	4	3	2	1	4	1	1	2	1	0	1	1	0	1	1	1	0	1	1	1	1	0	0	0	0	1	0	0	1	1
28351286035	21	2019	6	76	2	7	1	20	66	148	2			1	1	2	4	2	1	2	1	6		3	1	3	1	2	1	1	0	1	1	1	1	1	1	0	1	0	1	1	0	0	0	0	1	0	1
28351626065	8	2019	6	45	1	7	1	20	82	170	1	70		1	1	4	4	4	1	1	2	1	3	1	1	2	1	3	1	0	1	1	1	1	1	0	1	0	1	0	0	0	0	1	0	0	0	0	1
28353146036	25	2019	6	55	2	7	1	20	777	164	2			1	1	3	3	2	1	3	1	4	1	4	1	1	3	1	1	0	0	1	1	1	1	0	1	0	0	0	0	0	0	0	0	0	0	0	0
28353236033	34	2019	6	50	2	6	8	19	60	156	1	47		2	2	2	2	4	1	2	1	5		4	3	1	1	1	0	1	1	1	1	1	1	1	1	0	1	0	0	1	0	0	0	0	0	1	0
28353526066	13	2019	6	52	2	7	1	20	70	160	1	53		1	1	2	4	4	1	2	1	2	1	3	3	1	3	1	1	1	1	0	1	1	0	1	1	0	1	1	0	0	0	1	0	0	0	1	1
28353566068	21	2019	6	39	1	7	1	20	110	182	1	97		1	1	2	3	3	1	2	3	4	2	2	1	5	1	1	1	1	0	1	1	1	1	0	1	0	0	0	0	0	0	0	0	0	0	0	1
28354196031	40	2019	6	44	2	7	1	20	70	156	1	58	2	1	1	2	4	4	1	2	3	2	2	3	1	1	1	1	1	0	1	1	1	0	0	1	1	0	0	0	0	1	1	0	0	0	0	0	0
28355536006	24	2019	6	41	2	7	1	20	64	169	1	56	2	1	1	3	2	2	3	1	1	1	1	3	1	2	1	1	0	0	0	1	1	1	0	0	1	0	0	0	0	1	0	0	0	0	0	0	0
28356346061	31	2019	6	55	1	7	1	20	84	183	1	68		1	1	3	3	2	1	1	1	2	2	4	1	1	3	1	1	1	0	1	1	1	1	0	1	0	0	1	1	1	0	0	0	0	0	1	0
28356736001	15	2019	6	22	1	7	1	20	100	177	1	95		1	1	2	1	1	2	1	1	1	2	5		6			0	1	0	0	0	1	1	0	1	1	1	0	0	0	0	0	0	0	0	1	0
29279596059	21	2019	5	53	1	6	8	19	100	174	1	74		1	1	3	3	4	3	2	1	3	3	3	2	1	2	1	1	1	1	1	1	1	1	0	1	0	1	0	0	0	0	0	1	0	0	0	0
29310436003	15	2019	27	29	2	7	1	20	64	157	1	59	2	2	2	1	4	1	1	4	1	3	1	2	1	5	2	1	0	1	0	1	1	1	0	0	1	0	0	0	0	0	0	0	0	1	0	0	0
29313116005	3	2019	27	42	1	7	1	20	85	182	1	70		1	1	4	4	2	1	1	1	3	1	4	1	5	3	1	1	1	0	0	1	1	1	0	1	0	0	0	0	0	0	0	0	0	0	1	0
29314266038	3	2019	27	59	2	7	1	20	51	157	1	47		1	1	2	4	3	3	3	3	1	1	3	2	5	1	1	1	1	1	1	1	1	1	0	1	1	0	0	0	0	0	0	0	0	0	0	0
29315876031	4	2019	27	55	1	7	1	20	106	186	1	90		1	1	2	2	3	2	2	2	2	3	4	3	1	2	2	1	0	1	1	1	1	1	0	1	0	0	0	1	0	0	0	0	0	0	1	0
29317296053	17	2019	27	65	1	7	1	20	100	178	1	80		1	1	2	4	3	3	2	3	3	2	4	2	6			1	1	1	1	1	0	0	0	1	1	0	0	0	0	0	0	0	0	0	0	0
29318646037	12	2019	27	42	1	7	1	20	80	172	1	60		1	1	1	4	2	1	4	1	1	1	2	2	5	2	1	1	1	0	0	1	1	1	1	1	1	0	1	0	0	0	0	0	0	0	1	0
29319356026	20	2019	27	66	1	7	1	20	62	162	1	60		1	1	1	4	2	1	2	1	1	1	4	2	5	3	1	1	0	1	1	1	1	1	1	1	1	1	1	0	0	0	0	0	0	0	0	0
29325316022	25	2019	10	37	1	7	1	20	65	174	1	48		1	1	4	2	2	3	2	1	1	2	4	1	1	1	3	1	0	0	1	1	1	1	1	1	0	0	0	1	0	0	0	0	0	1	0	0
29351876000	40	2019	6	38	2	7	1	20	56	160	1	44	2	2	2	1	3	3	1	3	1	1	1	2	2	1	1	2	1	1	0	1	1	0	0	1	1	0	1	0	0	0	0	0	1	0	0	0	0
29352756001	2	2019	6	58	2	7	1	20	68	152	1	45		1	2	3	4	4	1	1	1	5		4	1	4	2	2	1	0	1	0	0	1	1	0	0	0	1	0	1	1	0	0	0	0	1	0	1
29352856001	20	2019	6	44	2	6	8	19	67	153	1	55	2	2	2	4	2	2	1	5		5		1	1	4	1	1	0	1	0	0	1	1	1	0	1	0	1	0	1	0	1	0	1	0	0	0	0
29354676060	17	2019	6	52	1	7	1	20	65	160	1	57		1	1	2	4	1	1	1	1	1	1	4	1	1	2	1	1	0	0	1	1	1	1	1	1	1	1	0	0	0	0	0	0	0	0	0	0
29355296034	16	2019	6	68	1	7	1	20	83	165	2			1	1	2	2	2	1	1	1	1	2	4	3	5	1	1	0	0	0	1	0	1	0	0	1	0	0	0	1	1	0	0	0	0	0	0	0
29356186031	14	2019	6	47	2	7	1	20	56	156	1	45	2	1	1	3	4	4	1	2	1	1	1	3	1	5	1	3	1	1	1	1	0	1	1	0	1	1	1	1	0	0	0	0	0	0	0	1	0
29356796066	34	2019	6	65	1	7	1	20	81	182	1	75		1	1	2	1	1	1	2	1	4	2	4	2	2	1	2	1	0	1	0	0	1	0	1	1	1	0	1	1	1	0	0	0	1	1	0	1
29357306008	23	2019	6	33	2	7	1	20	60	164	1	51	2	1	1	2	4	3	1	2	1	3	1	4	1	1	3	1	1	1	1	1	0	1	1	1	1	1	0	0	0	0	0	0	0	0	1	0	0
29371626039	18	2019	5	61	1	6	8	19	65	176	1	55		1	1	4	1	1	1	6		5		4	2	6			0	0	0	0	1	1	1	1	1	1	0	0	0	0	0	0	0	1	1	1	1
30321476059	12	2019	10	41	2	7	1	20	47	150	1	46	2	1	1	3	4	4	3	2	3	3	1	4	2	6			1	1	0	1	1	1	1	0	1	1	0	0	0	0	0	0	0	0	0	0	0
30323696050	9	2019	10	65	2	6	8	19	53	160	1	42		1	1	2	4	4	1	2	3	1	1	4	2	5	1	1	1	1	1	1	1	1	1	0	1	0	0	0	0	0	0	0	0	0	0	0	0
31322436044	8	2019	10	31	2	6	8	19	61	157	1	48	2	1	1	1	4	2	2	2	3	4	2	4	2	6			1	1	0	0	1	0	0	1	1	1	1	1	0	0	0	0	0	0	0	0	0
31322706064	6	2019	10	28	2	7	1	20	69	165	2		2	1	2	4	4	4	1	2	2	1	2	1	2	1	1	2	1	0	1	1	0	1	1	0	1	1	1	0	1	0	0	0	0	0	0	1	0
31322986063	5	2019	10	31	1	6	8	19	90	182	1	78		1	1	4	4	4	1	1	3	2	2	4	2	6			0	1	0	1	1	1	1	1	1	0	1	0	0	0	0	0	0	0	0	0	0
31325416053	29	2019	10	68	2	6	8	19	83	164	1	51		1	1	1	4	1	1	1	1	5		4	3	5	3	1	1	1	1	1	1	1	0	0	1	0	1	0	0	0	0	0	1	0	0	0	0
31326906064	22	2019	10	53	2	7	1	20	65	165	1	33		1	1	1	4	4	3	4	1	2	1	4	2	6			1	1	1	1	1	0	1	0	1	1	0	0	0	0	0	0	0	0	0	0	0
31329276049	3	2019	10	57	2	7	1	20	63	164	1	54		1	2	3	4	1	3	4	1	4	1	4	3	6			1	0	1	1	1	1	1	0	1	1	0	1	0	0	0	0	0	0	0	0	0
31352116066	7	2019	6	40	2	7	1	20	72	166	2		2	1	1	1	4	4	3	1	1	1	1	3	1	6			1	0	1	1	1	1	1	1	1	0	0	0	0	0	0	0	0	0	1	0	0
32315446009	5	2019	27	53	2	7	1	20	67	161	1	50		1	1	1	2	2	1	2	3	1	1	1	1	1	1	1	0	1	0	0	0	1	0	1	1	0	1	0	0	0	0	1	0	0	0	0	0
32316276050	9	2019	27	48	1	7	1	20	74	175	1	60		1	1	2	4	4	1	2	1	6		3	2	6			1	1	1	1	1	0	1	1	1	1	0	0	0	0	0	0	0	0	0	0	0
32352116061	32	2019	6	51	1	7	1	20	98	182	1	72		1	1	2	3	3	1	1	1	5		3	1	3	2	1	1	1	0	1	1	1	0	0	1	0	0	0	0	1	0	0	1	0	0	0	1
32358426062	1	2019	6	32	2	7	1	20	80	162	1	54	2	1	1	4	2	2	3	1	3	1	2	3	2	1	1	2	0	1	0	1	1	1	1	0	1	1	0	0	0	0	0	0	0	0	0	0	1
33320966062	2	2019	10	46	2	7	1	20	56	158	1	52	2	1	1	2	4	4	1	3	3	2	1	4	1	6			1	1	1	0	1	1	1	0	1	0	1	0	0	0	0	1	0	0	0	0	0
33323426042	20	2019	10	75	1	7	1	20	80	175	2			1	1	4	4	4	1	5		4	1	2	3	5	1	4	1	0	1	1	0	1	1	0	1	1	1	0	0	0	0	0	0	0	0	0	1
33328286045	22	2019	10	35	2	7	1	20	50	157	1	50	2	1	1	2	4	4	1	4	1	4	1	4	2	5	1	1	1	0	1	1	1	1	1	1	1	0	1	0	0	0	0	0	1	0	0	0	0
33328616066	2	2019	10	42	1	7	1	20	95	179	1	74		1	1	2	3	3	1	2	1	5		3	2	1	1	1	1	0	0	1	1	1	1	0	1	0	1	0	1	0	0	0	1	0	0	1	0
33329986060	14	2019	10	40	2	6	8	19	55	155	1	43	2	1	1	5	4	2	1	2	1	4	2	4	2	6			1	1	0	0	1	1	0	0	1	1	1	1	0	0	0	0	0	1	0	1	1
33352776063	3	2019	6	62	2	7	1	20	78	170	1	62		1	1	4	4	4	3	4	1	4	3	4	3	6			1	0	1	0	1	0	1	0	1	0	0	1	0	0	0	0	0	1	0	0	0
33359416060	19	2019	6	35	2	7	1	20	117	165	1	98	2	2	2	4	2	3	1	2	3	2	1	1	2	1	1	2	0	1	0	1	1	1	1	0	1	0	0	0	0	0	0	0	0	0	0	0	1
34312296005	6	2019	27	37	1	7	1	20	95	176	2			1	1	2	1	3	1	1	1	1	2	2	3	2	1	2	1	0	0	1	1	1	1	0	1	0	1	0	1	0	0	0	0	0	0	0	0
34318406002	11	2019	27	52	1	7	1	20	74	168	2			1	1	4	4	4	1	2	1	1	1	2	1	1	3	1	1	1	0	1	1	1	1	0	1	1	0	0	1	0	0	0	0	0	0	0	0
34323846068	8	2019	10	28	2	6	8	19	54	160	1	50	2	1	2	4	4	2	3	4	3	1	2	4	2	5	1	1	0	1	0	0	1	1	1	1	1	1	0	1	0	0	0	0	0	0	0	0	1
34328796062	1	2019	10	50	2	6	8	19	70	164	1	50		1	1	1	4	4	1	2	1	3	2	2	2	1	1	1	1	0	0	1	0	0	1	1	1	0	1	0	1	0	0	0	1	0	0	0	0
34328976068	13	2019	10	41	2	7	1	20	60	159	1	44	2	1	1	3	2	3	1	2	3	2	1	2	1	1	1	2	0	1	0	1	0	1	1	0	0	1	0	0	0	0	0	0	0	1	0	0	0
34357446064	18	2019	6	40	1	7	1	20	93	175	1	75		1	1	4	4	3	1	4	3	4	1	4	1	6			1	0	0	1	1	1	0	1	0	1	0	1	0	0	0	0	0	0	0	1	0
34358456064	7	2019	6	59	2	7	1	20	75	169	1	50		1	1	3	4	2	1	2	1	4	3	4	2	6			1	1	1	1	1	1	1	0	1	1	0	0	0	0	0	0	1	0	0	1	0
35313616001	22	2019	27	31	2	6	8	19	78	165	1	55	2	1	1	3	4	2	1	2	1	4	1	3	1	1	1	1	1	1	1	1	1	1	1	0	1	0	0	0	0	0	0	0	0	1	1	0	0
35318606002	5	2019	27	43	2	7	1	20	777	169	2		2	1	1	2	4	4	3	2	3	5		4	3	5	1	1	0	1	0	1	1	1	1	1	1	0	0	0	0	0	0	0	0	0	0	0	0
35324886065	17	2019	10	41	1	7	1	20	77	183	1	78		1	1	4	4	4	1	4	1	2	1	4	3	5	3	1	1	1	0	1	1	1	1	1	1	0	1	1	0	0	0	0	0	0	0	0	0
35325786069	16	2019	10	32	2	7	1	20	60	160	1	54	2	1	1	4	2	4	1	2	1	3	1	2	1	1	1	2	1	1	0	1	1	1	1	0	1	0	1	1	0	0	0	1	1	0	0	0	1
35327426045	12	2019	10	60	2	7	1	20	70	165	1	45		1	1	4	3	3	3	2	3	5		3	2	5	3	1	0	1	0	1	0	1	1	0	1	0	1	0	0	0	0	0	0	0	0	0	0
35328686068	6	2019	10	40	1	6	8	19	85	175	2			1	1	2	2	2	1	4	1	2	2	4	2	2	2	1	1	0	1	0	1	0	0	0	1	0	1	0	1	0	0	0	0	0	1	1	0
36310546040	9	2019	27	50	1	7	1	20	73	174	1	64		1	1	5	4	4	1	1	1	2	1	2	2	1	2	1	1	1	0	1	1	1	0	0	1	1	1	1	0	0	1	0	0	1	0	0	1
36320186098	17	2019	10	64	1	7	1	20	85	180	2			1	1	4	4	4	1	4	1	6		4	3	6			1	1	1	1	1	1	1	1	1	1	1	0	0	0	0	0	0	0	0	0	0
36320426040	7	2019	10	52	1	7	1	20	110	180	1	76		1	1	3	4	2	1	4	1	4	1	2	1	1	2	1	1	1	0	1	1	1	1	0	1	1	1	0	0	0	0	0	0	0	0	1	0
36323336028	20	2019	10	71	2	6	8	19	72	167	2			2	2	4	4	4	1	4	1	4	1	4	2	1	1	1	0	0	1	1	1	1	1	1	1	0	1	0	1	0	0	0	1	0	0	0	0
36324356025	29	2019	10	60	1	6	8	19	78	175	1	62		1	1	4	4	4	1	2	1	4	1	4	2	5	2	3	1	1	0	1	1	1	0	1	1	1	1	1	0	0	0	0	0	0	0	0	1
36325916067	10	2019	10	63	2	7	1	20	78	162	1	54		2	2	1	4	1	1	2	1	1	1	3	3	5	1	1	0	0	0	0	0	1	0	1	1	0	1	0	0	0	0	0	0	0	0	1	0
36355466064	5	2019	6	43	2	7	1	20	68	164	1	51	2	1	1	4	3	3	1	3	1	5		4	2	6			0	1	1	1	1	1	1	0	1	0	1	1	0	0	0	0	1	0	0	0	0
37252636014	12	2019	6	53	2	7	1	20	60	157	1	49		1	1	3	4	4	1	4	1	3	3	3	1	5	1	777	1	1	1	1	1	1	1	1	1	0	0	0	0	0	0	0	0	0	0	0	0
37351406060	20	2019	6	57	2	7	1	20	70	168	1	57		1	2	1	4	2	3	1	2	4	2	4	1	6			1	1	1	1	1	0	0	0	1	0	0	1	0	0	0	0	0	0	0	1	0
37354766068	4	2019	6	37	2	6	8	19	67	163	1	55	2	2	2	4	2	4	1	2	3	1	3	2	1	2	1	3	1	1	0	1	1	1	1	0	1	0	1	0	1	0	0	0	0	0	0	0	1
37355446060	27	2019	6	66	2	7	1	20	84	153	1	50		2	2	1	5	1	1	4	1	6		4	1	6			0	0	0	1	1	1	0	0	1	0	1	0	0	0	0	0	0	0	0	0	1
37371176038	5	2019	5	69	2	7	1	20	61	163	2			1	1	4	4	2	1	3	1	5		4	2	5	2	1	1	1	0	1	1	1	1	0	1	0	0	0	0	0	0	0	0	0	0	0	0
37372196035	31	2019	5	50	2	6	8	19	95	175	2			1	1	4	4	4	1	4	3	2	2	4	2	1	1	1	0	1	1	1	1	1	1	0	1	1	1	1	0	1	0	0	1	0	0	0	0
38310526032	20	2019	27	69	1	6	8	19	67	163	1	60		1	1	4	2	3	1	2	3	5		4	2	6			1	1	1	0	1	1	1	1	1	0	1	1	0	0	0	0	0	0	0	0	0
38322676064	4	2019	10	30	1	6	8	19	80	180	1	72		1	1	4	4	4	3	3	1	4	3	4	3	6			1	1	1	1	1	1	1	1	1	0	1	0	0	0	0	0	1	0	0	0	0
39250686017	21	2019	6	49	1	7	1	20	83	183	2			1	1	4	4	4	3	4	1	3	2	3	2	1	1	3	1	1	0	1	1	1	1	0	1	0	0	0	1	0	0	0	0	0	0	1	0
39311926031	9	2019	27	67	2	7	1	20	90	170	1	70		1	1	1	4	4	3	4	3	1	1	4	1	5	1	1	1	1	1	1	1	1	1	1	1	1	0	1	0	0	0	0	0	0	0	0	0
39313496047	6	2019	27	37	1	7	1	20	70	167	1	62		1	1	4	2	3	2	2	2	5		2	1	5	1	1	0	1	0	1	1	1	1	0	0	0	0	0	0	0	1	0	0	0	0	0	0
39313676058	2	2019	27	39	1	7	1	20	100	180	1	75		1	1	1	4	4	1	2	1	2	1	2	1	6			1	1	0	1	0	0	0	0	1	1	0	0	0	0	0	0	0	0	0	0	0
39371146033	31	2019	5	42	2	7	1	20	72	175	1	50	2	1	1	6	2	1	1	1	1	2	1	5		5	1	3	0	0	0	0	1	1	0	1	1	1	1	0	0	0	0	0	1	0	0	0	1
40310046037	10	2019	27	61	2	7	1	20	71	160	1	65		1	1	4	4	4	1	4	1	5		4	2	6			1	1	0	1	1	0	1	0	1	0	1	1	0	0	0	0	0	0	0	0	0
40310386045	4	2019	27	67	2	7	1	20	68	168	1	46		1	1	1	3	3	1	2	1	4	2	3	1	4	1	2	1	0	0	1	1	1	0	0	1	0	1	0	1	0	0	0	1	0	0	1	0
40310426029	14	2019	27	62	2	7	1	20	60	153	1	53		2	2	5	4	4	1	4	1	1	1	2	2	3	1	2	1	1	0	1	1	1	0	0	1	0	1	0	1	0	0	0	0	0	0	0	0
40310686036	13	2019	27	76	2	7	1	20	58	150	1	45		1	2	1	1	1	1	4	1	5		4	2	1	2	1	0	0	0	1	1	1	0	0	1	1	1	1	0	1	0	1	0	0	0	1	0
40310836021	17	2019	27	68	2	7	1	20	61	157	1	44		1	2	2	3	6		3	1	1	1	4	2	6			0	1	1	0	1	1	1	1	1	0	0	1	0	0	0	0	0	0	0	0	0
40314566038	23	2019	27	70	1	6	8	19	74	173	2			1	1	3	4	2	1	2	1	4	2	4	2	5	1	1	1	1	1	1	1	1	1	1	1	0	1	0	0	0	0	0	0	0	0	0	0
40315526024	11	2019	27	65	2	7	1	20	73	167	1	73		1	1	2	4	4	3	4	3	3	1	4	1	6			1	1	1	1	1	1	0	0	1	1	0	1	0	0	0	0	0	0	0	0	0
40315526026	17	2019	27	43	2	7	1	20	65	160	1	51	2	1	1	2	1	1	1	2	1	4	1	3	2	5	2	1	1	0	0	1	1	1	1	0	1	0	1	1	0	0	0	0	0	0	0	0	1
40315716035	3	2019	27	68	2	7	1	20	67	171	1	64		1	1	2	4	2	1	2	3	1	1	4	2	5	3	1	1	1	1	1	1	1	1	1	1	1	0	1	0	0	0	0	0	0	0	0	0
40316836027	29	2019	27	57	2	7	1	20	78	160	1	45		1	1	3	2	2	1	5		3	1	2	1	1	2	1	0	1	0	1	1	1	1	0	1	0	0	0	0	0	0	0	0	0	0	0	0
40317336040	7	2019	27	73	2	6	8	19	58	160	1	58		1	1	2	3	3	1	3	1	1	1	3	2	1	2	1	1	0	1	1	0	0	0	1	1	1	0	1	0	0	0	0	0	0	0	0	0
40317826054	13	2019	27	36	1	6	8	19	80	177	1	60		1	1	4	4	4	1	2	3	2	1	4	2	1	1	1	0	1	1	1	1	1	0	0	1	0	0	0	0	0	0	0	0	0	0	0	0
40318566035	25	2019	27	50	1	7	1	20	95	185	1	72		1	1	2	3	2	1	2	1	1	1	3	1	1	3	2	1	1	0	1	0	1	0	1	1	1	0	0	0	0	0	0	0	0	1	0	0
40319256021	9	2019	27	60	2	6	8	19	73	172	2			1	1	1	4	3	1	4	1	6		4	1	4	1	2	1	1	1	1	0	1	0	1	1	0	0	0	0	1	0	0	0	0	0	0	0
40319436026	13	2019	27	71	1	7	1	20	82	180	1	73		1	1	2	4	4	3	2	3	4	3	4	1	5	1	1	1	1	1	1	0	1	1	0	0	0	1	0	0	0	0	0	0	0	0	0	0
40351146069	20	2019	6	60	2	7	1	20	75	175	2			1	1	2	3	2	1	3	3	2	2	4	2	5	1	1	1	0	1	1	1	1	0	0	1	0	1	1	0	0	0	0	1	0	0	0	0
40351606065	12	2019	6	60	2	7	1	20	55	160	1	48		1	1	4	4	4	3	3	1	6		3	1	5	3	1	1	1	1	1	1	1	1	0	1	1	1	0	0	0	0	0	0	0	0	1	0
40352136060	24	2019	6	40	2	7	1	20	79	172	1	55	2	1	1	4	4	4	1	2	1	5		4	2	6			0	0	0	1	1	1	1	1	1	1	1	0	0	0	0	0	0	0	0	0	0
40352236064	24	2019	6	47	1	7	1	20	90	185	1	80		1	1	2	4	4	1	2	3	3	2	4	3	1	1	1	1	1	1	1	1	0	0	0	1	0	1	1	1	0	0	0	0	0	0	0	0
40354236069	6	2019	6	61	2	7	1	20	60	156	1	53		1	1	1	4	3	1	3	1	2	1	4	2	1	2	2	1	1	0	0	1	1	0	0	1	0	0	1	1	0	0	1	0	0	0	1	1
40357446060	17	2019	6	46	2	7	1	20	65	158	1	59	2	1	1	3	4	4	3	2	1	4	2	4	2	6			1	1	1	1	1	1	1	0	1	1	0	0	0	0	0	0	0	0	0	0	0
40358156064	12	2019	6	59	2	7	1	20	84	173	1	69		1	1	3	4	4	1	4	1	4	3	4	3	6			1	1	1	1	1	1	1	0	1	1	1	1	0	0	0	0	0	0	0	0	1
40374106039	15	2019	5	67	2	7	1	20	90	159	1	58		1	1	2	3	3	1	2	1	3	1	4	2	1	3	1	1	1	1	1	1	0	1	0	1	0	1	1	0	0	0	0	0	0	0	0	1
41311356040	18	2019	27	70	1	7	1	20	84	180	2			1	1	4	2	6		2	1	2	1	6		5	3	1	0	1	0	0	0	1	1	0	1	0	0	0	0	0	0	0	1	0	0	0	0
41311936004	11	2019	27	53	2	7	1	20	60	156	1	40		1	1	4	4	4	1	4	1	5		4	2	6			1	1	1	1	1	0	0	0	1	0	1	0	0	0	0	0	0	0	0	0	0
41312736032	25	2019	27	57	2	7	1	20	78	160	1	64		1	1	2	4	4	1	2	1	6		4	1	1	2	2	1	0	1	1	1	1	0	0	1	1	0	0	1	0	0	0	0	0	0	0	0
41313226029	19	2019	27	47	2	7	1	20	55	156	1	54	2	1	1	6	4	3	1	3	1	1	1	3	1	6			0	0	0	0	0	1	0	0	1	1	0	0	0	0	0	0	0	0	0	1	0
41314296022	30	2019	27	44	2	7	1	20	58	158	1	53	2	1	1	1	3	3	1	3	1	2	1	1	1	2	1	1	1	1	0	1	1	1	1	1	1	0	1	0	1	0	0	0	1	0	0	1	1
41314336043	17	2019	27	67	1	7	1	20	76	180	1	60		1	1	3	3	3	3	5		6		4	2	6			1	1	0	1	1	1	1	0	1	0	0	0	0	0	0	0	0	0	0	0	0
41314406026	20	2019	27	74	1	7	1	20	88	165	1	70		1	1	1	4	3	1	3	1	6		2	2	6			1	1	0	1	0	1	1	0	1	0	1	1	0	0	0	0	0	0	0	1	1
41314536021	13	2019	27	34	1	7	1	20	108	182	1	90		1	1	4	3	3	1	2	3	4	2	4	1	5	1	1	1	1	0	1	1	1	1	1	1	0	1	0	0	0	0	0	0	0	0	0	1
41314536038	20	2019	27	64	2	6	8	19	68	156	2			1	1	3	3	3	1	1	1	1	1	3	2	6			1	0	1	1	1	1	1	0	1	1	1	0	0	0	0	0	0	0	0	0	0
41314576021	15	2019	27	69	1	7	1	20	68	165	1	65		1	1	5	3	3	3	2	3	2	2	4	1	6			1	0	1	1	1	1	0	1	1	0	1	0	0	0	0	0	0	0	0	0	0
41315026030	11	2019	27	54	2	7	1	20	60	170	1	50		1	1	1	2	2	1	1	1	6		4	1	6			0	1	1	1	1	1	0	0	1	0	1	1	0	0	0	0	0	0	0	1	0
41315396049	24	2019	27	69	2	7	1	20	86	160	1	49		1	1	3	1	5		1	3	1	1	4	1	1	1	1	0	0	0	0	1	0	0	0	1	0	0	1	1	0	0	0	0	0	0	1	0
41315686039	11	2019	27	50	2	7	1	20	75	162	1	58		2	2	4	4	4	1	1	1	5		4	2	5	1	1	1	1	0	1	1	0	0	0	1	1	0	0	1	1	0	0	1	1	0	0	0
41316416036	21	2019	27	55	2	7	1	20	65	157	1	45		1	1	1	4	3	1	4	3	4	1	2	1	1	2	1	1	1	0	1	1	1	0	1	1	0	1	0	1	0	0	0	0	0	0	1	0
41316806024	18	2019	27	45	1	6	8	19	88	191	1	73		1	1	2	3	2	1	1	1	3	1	1	1	2	1	1	1	0	0	1	1	1	1	1	1	0	1	1	0	0	0	1	0	0	0	1	1
41317306042	15	2019	27	65	2	7	1	20	68	150	1	47		1	1	5	4	4	1	4	1	5		2	3	2	1	1	1	1	1	1	1	1	0	0	1	0	1	0	1	0	0	0	0	0	0	0	0
41317436028	9	2019	27	76	1	6	8	19	86	165	1	55		1	1	3	4	4	1	3	1	3	2	2	1	6			1	1	0	1	0	1	1	1	1	1	1	1	0	0	0	0	0	0	0	0	0
41317886025	20	2019	27	65	1	6	8	19	80	172	2			1	1	3	4	4	1	2	1	2	1	1	1	1	1	1	1	0	1	1	0	1	1	0	1	0	0	0	0	1	0	0	0	0	0	0	0
41318156004	6	2019	27	58	2	7	1	20	54	150	1	47		1	1	1	3	2	1	2	1	6		3	1	6			1	1	1	1	1	1	0	1	1	1	1	0	0	0	0	0	0	0	0	0	0
41318236020	14	2019	27	43	2	7	1	20	71	171	1	67	2	1	1	5	4	4	3	4	3	6		2	1	6			1	1	0	1	0	0	0	0	1	1	0	0	0	0	0	0	0	0	0	1	0
41321216052	1	2019	10	39	2	7	1	20	54	154	1	50	2	1	1	4	4	4	1	4	1	1	1	3	1	6			1	1	1	1	1	1	1	0	1	0	1	0	0	0	0	0	0	0	0	1	0
41350446064	24	2019	6	43	2	7	1	20	72	164	1	48	2	1	1	3	2	4	1	2	1	1	2	3	1	2	3	1	1	1	1	1	1	1	1	1	1	1	1	0	0	1	0	1	1	0	0	0	1
41350696063	14	2019	6	45	2	6	8	19	70	170	1	49	2	1	1	3	2	2	2	1	3	4	2	2	2	6			1	1	1	1	1	0	0	0	1	0	1	0	0	0	0	0	0	0	0	1	0
41352106066	14	2019	6	43	1	7	1	20	66	166	1	56		1	1	3	2	2	1	1	3	3	3	3	1	1	1	1	0	0	0	1	1	1	1	1	1	0	0	0	0	1	0	0	0	1	0	1	0
41353436065	35	2019	6	57	1	7	1	20	104	176	1	74		1	1	1	4	4	1	2	1	2	3	1	1	1	3	2	1	1	0	1	0	1	0	1	1	0	0	0	0	0	0	0	0	0	0	1	0
41354266063	30	2019	6	44	1	7	1	20	85	181	1	74		1	1	4	3	3	1	1	2	2	2	3	1	6			1	1	1	0	1	1	1	1	1	0	0	1	0	0	0	0	0	0	1	0	0
41358436064	16	2019	6	54	1	7	1	20	130	180	1	76		1	1	1	3	4	3	3	3	4	1	3	2	1	1	3	1	0	0	1	1	1	1	0	1	0	1	0	0	0	0	0	0	0	0	0	0
41371246039	3	2019	5	34	2	7	1	20	78	160	1	60	2	1	1	4	2	5		2	1	1	1	5		3	2	1	1	0	0	1	1	1	1	0	1	1	0	0	1	0	0	1	1	1	1	0	0
41372966035	23	2019	5	41	2	6	8	19	68	169	1	60	2	2	2	2	4	4	1	3	3	3	1	4	3	6			1	1	1	1	1	1	1	1	1	1	1	1	0	0	0	0	0	1	0	1	0
42310296023	1	2019	27	49	2	7	1	20	68	167	1	64	2	1	1	1	4	2	1	4	3	3	3	4	2	6			1	1	0	0	1	1	0	1	1	1	1	0	0	0	0	0	0	0	1	0	0
42310686036	14	2019	27	41	2	6	8	19	60	171	1	63	2	1	1	1	4	4	1	2	1	1	1	1	1	6			1	0	0	1	1	1	0	1	1	1	0	1	0	0	0	0	0	0	1	1	0
42310976003	6	2019	27	33	1	7	1	20	80	164	1	58		1	1	1	3	3	1	3	1	1	1	5		3	1	1	1	1	0	1	0	1	0	1	1	0	1	1	1	0	0	0	1	0	0	0	0
42311556021	28	2019	27	59	2	7	1	20	63	157	1	45		1	1	2	3	3	1	3	1	5		4	3	6			0	0	1	1	1	1	0	0	1	0	0	1	0	0	0	0	0	0	0	0	0
42312676031	23	2019	27	54	1	7	1	20	85	178	1	75		1	1	2	4	4	3	3	3	3	2	4	2	5	1	1	0	1	1	1	1	1	1	1	1	0	0	1	0	0	0	0	0	0	0	1	0
42313186059	11	2019	27	40	2	7	1	20	55	163	1	42	2	1	1	3	4	4	1	3	1	1	1	4	3	1	1	1	1	1	1	1	1	1	1	1	0	1	0	1	0	0	0	0	0	0	0	1	0
42313286029	22	2019	27	68	2	7	1	20	69	161	1	44		1	1	3	4	3	1	3	1	2	1	3	1	5	1	1	0	1	0	1	1	1	0	0	1	0	1	1	1	0	0	0	0	0	0	0	0
42313386047	9	2019	27	68	1	7	1	20	88	172	1	61		1	1	5	4	3	3	3	3	3	1	4	2	1	2	1	1	0	1	1	0	0	0	0	1	1	0	0	1	0	0	0	0	0	0	0	0
42313716042	28	2019	27	45	1	7	1	20	89	184	1	74		1	1	3	3	2	3	2	3	1	1	4	2	1	2	1	1	0	0	1	1	1	1	0	1	0	1	0	0	1	0	0	1	0	0	1	0
42313896051	30	2019	27	51	2	7	1	20	67	178	1	64		1	1	3	4	4	1	4	1	1	2	2	2	6			1	1	0	1	0	1	1	0	1	1	1	0	0	0	0	0	1	0	0	0	0
42314626038	12	2019	27	70	1	7	1	20	65	164	2			1	1	2	3	2	1	2	1	2	1	4	3	6			1	0	1	1	1	1	0	0	1	1	1	0	0	0	0	0	0	1	0	0	0
42316006032	24	2019	27	42	2	6	8	19	84	158	2		2	1	1	2	1	2	1	5		1	1	2	1	1	2	2	0	0	0	1	1	1	1	0	1	0	0	0	0	0	0	0	0	0	0	1	0
42316536020	29	2019	27	70	2	6	8	19	76	158	1	60		1	1	4	4	4	1	2	1	1	2	4	1	6			1	0	1	1	1	1	0	1	0	0	1	1	0	0	0	0	0	0	0	0	0
42317546021	21	2019	27	63	2	7	1	20	62	158	1	47		1	1	1	4	1	1	4	1	5		4	2	5	2	2	1	1	1	1	1	1	1	0	1	0	0	0	0	0	0	0	0	0	0	0	0
42317996036	10	2019	27	41	1	7	1	20	85	173	1	69		1	1	2	2	2	1	1	1	3	1	2	1	1	3	1	0	0	0	1	1	0	0	0	1	0	1	0	1	0	0	0	0	1	1	0	0
42319266021	11	2019	27	47	2	7	1	20	68	168	1	52	2	1	1	3	4	3	3	4	3	3	1	3	1	5	1	1	0	0	1	1	1	1	1	0	1	0	1	1	0	0	0	0	0	0	0	1	0
42322216053	15	2019	10	49	2	7	1	20	95	165	1	90	2	1	1	4	3	3	1	2	1	3	2	4	3	5	1	1	1	1	0	0	1	1	1	0	1	1	1	0	0	0	0	0	0	1	0	0	0
42353266066	13	2019	6	48	2	6	8	19	62	172	1	52	2	1	1	3	4	4	1	1	1	4	1	4	2	6			1	0	0	1	1	1	1	1	1	1	0	0	0	0	0	0	0	0	0	0	0
42355216063	20	2019	6	60	2	7	1	20	75	160	1	55		1	1	3	3	3	1	2	1	6		4	2	1	1	1	1	0	0	1	1	0	1	0	1	1	1	0	0	0	0	0	0	0	0	0	1
42356906060	17	2019	6	44	2	7	1	20	60	159	2		2	1	1	4	2	2	3	2	3	1	1	3	2	1	2	1	1	1	1	1	1	0	1	0	1	1	0	0	0	0	0	0	0	0	0	0	0
42358446062	7	2019	6	48	2	6	8	19	56	156	1	48	2	1	1	3	4	4	3	2	3	1	1	4	2	6			1	0	0	1	1	1	1	0	1	1	1	1	0	0	0	0	0	0	1	0	0
42358496061	5	2019	6	63	2	7	1	20	55	156	1	48		1	1	4	4	4	3	2	3	1	2	4	1	5	2	1	1	0	0	1	1	1	1	0	1	0	1	0	0	0	0	0	0	1	0	1	1
42359456060	31	2019	6	73	2	7	1	20	90	173	2			1	1	2	4	3	1	2	3	1	1	4	2	6			1	1	1	0	1	1	1	0	1	0	0	0	0	0	0	0	0	0	0	0	0
42377216003	30	2019	5	53	1	7	1	20	105	181	2			1	1	4	4	3	1	3	1	1	1	4	1	5	1	1	1	0	0	1	1	1	1	1	1	0	1	0	0	0	0	0	0	0	1	0	0
42378146030	20	2019	5	67	1	7	1	20	97	178	1	69		1	1	3	4	3	3	4	3	5		4	3	4	2	6	1	1	1	1	1	1	0	1	1	0	0	1	1	0	0	0	0	0	0	0	0
43311796041	7	2019	27	72	2	7	1	20	72	150	2			1	1	1	4	4	1	4	1	5		4	3	6			1	1	1	1	1	1	0	0	1	0	1	0	0	0	0	0	0	0	0	1	0
43312516039	16	2019	27	56	2	7	1	20	79	164	2			1	1	4	4	5		4	1	5		4	2	4	2	1	0	1	1	1	1	1	1	0	1	0	0	0	1	0	0	0	0	0	0	1	0
43312756042	19	2019	27	30	2	7	1	20	65	174	1	54	2	1	1	6	3	1	1	4	1	1	1	4	2	6			1	1	0	1	1	0	0	1	1	1	0	1	0	0	0	0	0	0	0	0	0
43313396047	10	2019	27	66	2	6	8	19	83	154	1	56		2	2	3	2	3	1	2	1	3	1	4	2	1	2	1	1	1	0	1	1	1	1	0	0	0	0	0	1	0	0	0	0	0	0	0	0
43313676031	9	2019	27	42	2	7	1	20	55	162	1	49	2	1	1	1	2	2	1	2	1	2	3	2	1	1	1	1	0	1	0	1	0	1	0	1	1	0	0	0	0	0	0	0	0	1	0	1	0
43314156050	12	2019	27	53	1	7	1	20	70	171	1	70		1	1	1	4	1	1	4	1	5		2	1	2	2	3	1	0	0	1	0	1	0	1	1	1	0	0	1	0	0	0	0	0	0	1	0
43314396047	30	2019	27	63	1	7	1	20	72	160	1	64		1	1	1	3	1	1	1	1	1	1	1	1	5	2	1	1	1	0	1	0	1	1	0	1	1	1	0	0	1	0	0	0	0	0	0	0
43314416026	21	2019	27	65	1	7	1	20	70	164	2			1	1	3	2	4	1	3	2	3	2	3	3	6			1	0	1	1	1	1	1	0	1	0	0	0	0	0	0	0	0	0	0	1	0
43314686038	14	2019	27	55	1	7	1	20	95	173	2			1	1	4	4	4	1	5		5		3	1	6			1	0	0	1	1	1	1	0	1	1	1	1	0	0	0	1	0	0	0	0	0
43314726033	18	2019	27	70	1	7	1	20	105	189	1	70		1	1	4	4	3	1	2	1	4	1	4	1	5	3	1	1	1	1	1	1	1	1	0	1	1	0	0	0	0	0	0	0	0	0	0	0
43315856055	1	2019	27	45	2	7	1	20	58	161	1	50	2	1	1	1	1	5		5		2	3	5		5	1	6	0	0	0	1	0	1	0	1	1	0	1	0	0	1	0	0	0	0	0	1	0
43315946031	22	2019	27	69	2	6	8	19	78	160	1	48		1	1	2	2	1	1	1	3	1	2	4	3	1	3	1	1	0	1	1	1	1	0	0	1	0	0	0	0	0	0	0	0	0	0	0	0
43316266026	19	2019	27	70	2	7	1	20	89	158	1	55		1	1	6	4	4	1	4	1	4	1	4	1	5	1	1	1	0	1	1	1	0	0	0	1	1	0	0	0	1	0	0	0	0	0	0	0
43316766045	13	2019	27	58	1	7	1	20	58	160	1	55		1	1	1	2	3	1	1	1	6		4	2	2	1	1	0	0	1	0	0	0	0	0	1	0	0	1	1	0	0	0	0	0	0	0	0
43317796030	28	2019	27	72	2	7	1	20	63	157	1	47		1	1	5	4	4	3	2	2	3	1	4	2	2	2	1	1	0	1	1	0	1	1	0	1	1	0	0	0	0	0	0	0	0	0	0	0
43319626030	1	2019	27	30	2	7	1	20	57	167	1	57	2	1	1	2	4	2	1	3	1	6		4	1	5	2	1	1	1	0	1	1	0	1	1	1	0	0	0	0	0	0	0	0	0	0	0	0
43320176027	3	2019	10	43	2	6	8	19	72	165	1	52	2	1	1	4	1	1	1	1	1	1	1	5		4	1	6	0	0	0	1	0	1	1	0	1	0	0	0	1	0	0	0	0	1	0	0	1
43322106024	29	2019	10	45	2	7	1	20	64	170	1	50	2	1	1	4	3	4	1	2	1	1	2	4	3	1	1	1	1	0	1	1	1	1	1	1	1	0	0	0	0	0	0	0	0	0	0	0	1
43351166064	30	2019	6	63	1	7	1	20	80	178	1	60		1	1	3	4	4	1	1	3	1	2	3	2	5	3	2	1	0	0	1	1	1	1	0	1	0	0	0	0	0	0	0	0	0	0	0	0
43351266064	24	2019	6	40	1	7	1	20	85	167	1	63		1	1	4	4	3	1	1	2	1	2	2	2	3	1	1	0	0	0	1	1	1	1	0	1	1	1	1	1	1	0	1	0	1	0	1	1
43352266065	30	2019	6	57	2	7	1	20	62	160	1	55		1	1	2	3	2	1	2	1	1	1	2	1	2	1	1	1	0	0	1	1	1	1	1	1	0	0	0	1	0	0	0	0	0	0	0	1
43352636066	17	2019	6	52	2	7	1	20	60	150	1	55		1	1	3	1	2	1	3	1	2	1	1	1	1	1	2	1	0	0	0	1	1	1	0	0	1	1	1	0	1	0	0	1	0	0	0	1
43353176065	20	2019	6	30	2	6	8	19	101	168	1	72	2	2	2	3	4	3	1	3	3	1	1	4	2	5	1	1	0	0	0	0	1	1	1	1	0	0	0	0	0	0	0	0	0	0	0	0	0
43353956067	11	2019	6	44	2	7	1	20	90	162	1	60	2	1	1	4	4	1	1	1	3	1	2	1	1	1	1	2	0	1	0	0	0	0	0	1	0	1	0	0	1	0	0	0	0	1	1	0	0
43354686068	9	2019	6	58	2	7	1	20	61	156	1	58		1	1	4	4	4	3	4	3	3	1	4	1	6			1	1	1	1	1	1	1	1	1	0	1	1	0	0	0	0	1	0	0	1	0
44310726030	28	2019	27	65	2	7	1	20	57	154	2			1	1	4	4	4	1	3	1	1	1	4	1	6			1	1	1	1	1	1	1	1	1	1	1	0	0	0	0	0	0	0	0	0	0
44310886023	30	2019	27	68	2	7	1	20	55	154	1	42		1	1	5	3	1	1	3	1	5		4	1	1	2	2	1	1	1	0	1	0	0	1	1	0	0	1	0	1	0	0	0	0	0	0	1
44311806023	18	2019	27	32	1	7	1	20	70	180	1	77		1	1	3	3	3	1	2	3	1	1	3	2	5	1	1	1	1	0	1	1	1	1	1	1	0	0	0	0	0	0	0	1	0	0	1	0
44311876029	14	2019	27	58	2	6	8	19	68	165	1	55		1	1	2	3	4	1	4	1	3	3	4	1	4	2	3	1	0	0	1	1	0	0	1	1	0	1	0	1	1	0	0	0	1	0	0	1
44312586029	16	2019	27	42	1	7	1	20	73	177	1	73		1	1	3	1	1	1	1	3	5		4	3	6			0	1	1	1	1	1	1	0	1	1	0	0	0	0	0	0	0	0	1	0	0
44314636034	2	2019	27	25	2	7	1	20	60	163	1	54	2	1	1	3	4	4	3	4	3	3	2	3	1	1	1	1	1	1	0	1	1	0	0	1	1	1	0	0	0	0	0	0	0	1	0	0	0
44314886025	6	2019	27	74	1	7	1	20	90	184	1	80		1	1	3	4	4	1	3	1	2	1	3	1	6			1	1	0	1	1	1	1	1	0	0	0	0	0	0	0	0	0	0	0	0	1
44315316046	6	2019	27	56	1	7	1	20	68	177	1	60		1	1	2	2	2	3	2	1	2	1	4	2	1	2	1	1	0	1	1	1	1	1	0	1	0	1	1	0	0	0	0	1	0	0	1	0
44315376048	16	2019	27	72	2	7	1	20	82	160	1	48		1	1	1	4	4	1	2	3	1	1	4	3	5	2	1	1	1	1	0	1	1	0	0	1	0	0	0	0	0	0	0	1	0	0	0	0
44316476022	22	2019	27	51	1	7	1	20	75	168	1	70		1	1	4	2	3	1	3	1	2	1	4	1	2	3	1	1	1	0	1	1	1	1	1	1	0	0	0	0	0	0	0	0	0	0	0	1
44316526020	28	2019	27	47	2	7	1	20	60	170	1	40	2	1	1	4	4	3	1	2	1	4	3	4	1	5	1	1	1	1	0	1	1	1	1	1	1	0	1	0	0	1	0	0	0	0	0	1	1
44316616038	27	2019	27	37	2	7	1	20	63	168	1	58	2	1	1	5	4	4	1	3	1	3	1	4	2	1	1	2	1	1	0	1	1	0	0	0	1	1	0	1	0	0	0	0	0	0	0	0	0
44316636032	14	2019	27	71	2	7	1	20	74	160	1	69		1	1	4	4	4	1	4	1	5		4	1	6			1	1	1	1	1	1	1	1	1	0	0	0	0	0	0	0	0	0	0	0	0
44316746032	13	2019	27	46	2	7	1	20	64	160	1	64	2	2	2	2	3	3	1	3	1	3	1	3	3	5	2	2	0	0	0	1	1	0	0	0	1	0	1	0	0	0	0	0	0	0	1	0	0
44317836024	17	2019	27	56	2	6	8	19	58	165	1	56		1	1	3	4	4	1	4	1	4	1	4	3	6			1	0	0	1	1	1	1	1	0	1	0	1	0	0	0	0	0	0	0	1	0
44318796043	29	2019	27	46	2	7	1	20	95	165	2		2	1	1	1	4	2	1	4	3	2	1	4	2	1	2	1	0	1	0	1	1	1	1	1	1	0	1	0	1	0	0	0	0	0	0	0	1
44350686068	25	2019	6	40	2	7	1	20	80	155	1	55	2	1	1	4	2	1	3	2	3	5		2	3	2	1	3	0	0	1	1	1	1	1	0	1	1	0	0	1	0	0	0	0	0	0	0	0
44351286068	39	2019	6	71	1	7	1	20	92	174	1	64		1	1	2	3	3	1	2	1	4	2	4	2	1	2	1	1	1	1	1	1	1	0	1	1	0	1	0	1	0	0	0	0	0	0	0	0
44353406069	3	2019	6	68	2	7	1	20	64	166	2			1	2	4	4	4	3	5		6		4	3	6			1	0	0	1	0	1	1	0	0	0	1	0	0	0	0	1	0	0	1	0	0
44356936067	36	2019	6	44	2	7	1	20	92	169	1	62	2	1	1	4	1	2	1	5		2	1	1	1	3	1	2	0	0	0	1	1	1	1	0	1	1	0	0	1	0	0	0	0	0	0	0	1
44371326006	14	2019	5	40	1	7	1	20	103	179	1	78		1	1	2	3	4	1	2	1	3	2	1	1	1	1	1	1	0	0	1	0	1	0	0	1	0	1	0	1	0	0	0	0	1	0	0	1
44378276005	10	2019	5	43	1	7	1	20	92	172	1	82		1	1	1	4	2	3	4	3	4	2	1	1	6			1	1	0	1	1	0	1	1	1	0	0	0	0	0	0	0	0	0	0	1	0
44379136038	4	2019	5	70	2	7	1	20	68	160	1	58		1	1	4	4	4	1	4	1	6		4	2	6			0	0	0	0	1	1	1	0	0	0	1	0	0	0	0	0	0	0	0	0	0
45310886022	25	2019	27	50	1	7	1	20	70	185	1	70		1	1	3	3	3	1	2	3	3	2	4	1	6			1	1	1	1	1	1	1	1	1	1	1	0	0	0	0	0	0	0	0	1	0
45311916033	4	2019	27	50	1	7	1	20	71	169	1	68		1	1	2	4	4	3	4	3	4	2	4	2	6			1	1	0	1	1	0	0	0	1	1	0	1	0	0	0	0	0	0	0	0	0
45312436028	22	2019	27	52	2	7	1	20	80	155	1	71		1	2	6	4	4	3	3	3	6		4	3	4	2	3	1	0	1	1	1	1	1	0	1	0	0	0	1	0	0	0	0	0	0	1	0
45312876026	2	2019	27	70	1	7	1	20	84	160	2			1	1	4	4	4	1	3	1	4	1	4	1	6			1	0	1	1	1	1	1	0	1	1	1	1	0	0	0	0	0	0	0	0	0
45313406027	1	2019	27	65	1	7	1	20	75	177	1	66		1	1	3	4	3	1	3	1	2	2	4	2	6			1	1	1	1	1	1	1	0	1	0	0	0	0	0	0	0	0	0	0	1	0
45314766031	15	2019	27	59	2	7	1	20	58	162	1	50		1	1	4	4	3	1	4	1	1	1	4	2	5	1	1	1	1	1	1	1	1	1	0	1	0	1	1	0	0	0	0	0	0	0	1	0
45314876029	25	2019	27	37	2	7	1	20	115	165	1	70	2	1	1	2	2	1	1	2	1	1	1	1	2	1	3	2	0	0	1	1	0	1	0	1	1	0	0	0	1	1	0	0	0	0	1	1	0
45315076035	15	2019	27	55	2	7	1	20	70	158	2			1	1	3	4	4	1	3	1	6		4	1	2	1	1	1	1	1	1	0	1	1	0	1	1	0	0	0	0	0	0	0	0	0	1	0
45315626037	1	2019	27	42	2	7	1	20	88	158	1	48	2	1	1	3	4	3	3	3	3	1	2	4	2	6			1	1	1	1	1	0	0	0	1	0	0	0	0	0	0	0	0	0	0	0	0
45316316049	2	2019	27	73	2	6	8	19	57	160	2			1	2	4	4	4	1	4	1	5		4	3	6			1	1	1	1	1	1	1	1	1	1	1	0	0	1	0	0	1	0	1	1	0
45317346040	9	2019	27	63	1	6	8	19	67	168	1	60		1	1	4	4	4	1	1	1	1	1	4	2	5	2	1	1	1	1	1	1	1	1	0	1	1	1	1	0	0	0	0	1	0	0	0	0
45318686032	24	2019	27	65	2	6	8	19	71	158	2			1	2	1	4	2	1	4	3	4	2	4	3	6			1	0	1	1	0	0	0	0	1	0	1	0	0	1	0	0	0	1	0	0	0
45318696031	23	2019	27	74	2	7	1	20	94	165	1	69		1	1	3	1	1	1	6		6		4	1	6			0	1	1	1	1	0	1	0	1	1	1	1	0	0	0	0	1	0	0	0	0
45318916032	22	2019	27	71	2	6	8	19	68	172	2			1	1	2	3	4	1	2	1	4	3	4	3	6			1	0	1	1	1	1	0	0	1	1	1	1	0	0	0	0	0	0	0	0	0
45318966034	26	2019	27	69	2	7	1	20	85	160	2			1	1	3	4	4	1	2	1	6		4	3	6			1	0	1	1	1	1	1	0	1	0	0	0	0	0	0	0	0	0	0	0	0
45319286025	22	2019	27	44	2	7	1	20	65	163	2		2	1	1	1	2	2	1	2	1	2	1	4	2	1	2	1	1	0	0	1	1	1	1	0	1	0	0	0	0	0	0	0	0	0	0	1	0
45320966025	20	2019	10	71	1	6	8	19	77	178	1	75		1	1	1	1	1	1	5		2	1	4	1	1	2	1	0	0	1	1	1	1	0	0	1	0	0	0	0	1	0	0	0	1	1	1	0
45321126021	9	2019	10	70	2	6	8	19	61	153	2			1	1	3	4	3	1	3	1	6		4	1	3	1	1	1	0	1	1	1	1	1	1	1	0	1	0	1	0	0	0	0	0	0	0	1
45326166094	2	2019	10	37	2	7	1	20	72	178	1	53	2	1	1	3	3	3	1	2	1	3	1	3	2	5	1	1	1	1	0	1	1	1	0	1	1	0	1	1	0	0	0	0	0	0	0	0	0
45352946069	15	2019	6	23	2	7	1	20	66	170	1	59	2	2	1	4	5	1	1	6		3	1	5		3	1	1	0	0	0	1	0	1	1	1	1	0	0	0	1	0	0	0	1	0	0	1	0
45354676068	7	2019	6	49	2	6	8	19	70	159	1	43	2	1	1	3	4	2	3	2	3	1	2	4	2	2	1	2	1	1	0	1	1	1	1	0	1	0	1	0	0	0	0	0	0	0	0	0	0
45375226035	12	2019	5	60	2	7	1	20	86	170	1	60		1	1	6	2	2	3	2	1	6		4	3	6			1	0	0	1	1	0	0	0	1	1	0	0	0	0	0	0	0	0	1	0	1
45375626030	10	2019	5	34	2	6	8	19	52	165	1	49	2	1	1	2	2	1	1	2	3	1	2	2	1	4	1	4	0	0	1	1	1	1	1	0	1	0	1	0	1	0	0	1	0	1	0	1	0
45377136038	13	2019	5	47	2	7	1	20	62	155	1	52	2	1	1	1	2	1	1	1	1	5		3	2	5	1	1	0	1	0	1	1	1	0	0	1	0	0	0	0	0	0	0	1	0	0	0	0
45379566009	17	2019	5	29	2	7	1	20	100	165	2		2	2	2	2	4	4	3	4	1	4	1	4	1	5	2	1	0	1	0	1	1	0	0	1	1	0	1	1	0	0	0	0	0	0	0	0	0
46310466028	11	2019	27	29	1	7	1	20	75	171	1	65		1	1	2	2	2	1	5		2	1	5		5	1	1	0	0	0	1	0	1	1	0	1	1	0	0	0	0	0	0	0	0	0	1	0
46310646036	11	2019	27	66	2	7	1	20	64	164	1	48		1	1	2	4	3	1	3	1	2	1	4	3	6			1	0	1	1	1	1	0	0	1	0	0	1	0	0	0	0	0	0	0	1	1
46311566036	20	2019	27	66	2	7	1	20	64	166	1	48		1	1	3	4	3	1	2	1	4	1	4	2	1	2	1	1	0	0	1	1	1	1	1	1	1	1	1	0	0	0	0	1	0	0	0	0
46311596034	18	2019	27	65	1	7	1	20	70	173	1	65		2	2	1	4	4	1	4	1	6		4	3	6			1	1	1	1	1	1	0	1	1	0	0	0	0	0	0	0	0	0	0	1	0
46311776034	8	2019	27	28	1	7	1	20	65	178	1	61		1	1	2	2	2	3	2	3	2	3	2	1	1	1	2	0	0	0	1	0	1	0	0	0	1	0	0	1	0	0	0	0	0	0	0	0
46312256020	7	2019	27	60	2	7	1	20	83	160	1	58		1	1	1	4	4	1	4	2	1	1	2	1	5	2	1	1	0	0	1	0	1	0	0	1	1	0	1	0	0	0	0	0	0	0	0	0
46312476029	28	2019	27	69	2	7	1	20	50	154	1	47		1	1	2	4	4	1	4	1	1	1	4	2	1	2	1	1	1	1	1	1	0	0	0	1	1	0	0	0	0	0	0	0	1	0	0	0
46312736033	27	2019	27	71	2	7	1	20	73	160	1	45		1	1	4	4	2	1	4	1	2	1	4	1	6			1	1	1	0	1	1	1	1	1	1	1	0	0	0	0	0	1	0	0	0	0
46312886022	27	2019	27	61	2	7	1	20	70	169	1	58		1	1	1	4	3	1	3	1	1	1	4	3	5	2	1	1	0	1	1	1	0	0	0	1	1	0	1	0	0	0	0	0	1	0	1	0
46313296055	27	2019	27	65	2	7	1	20	58	160	1	45		1	1	1	2	2	1	2	1	5		3	2	5	1	1	1	1	1	1	1	1	0	0	1	1	0	1	0	0	0	0	0	0	0	0	0
46313386048	11	2019	27	40	1	7	1	20	75	180	1	75		1	1	3	2	5		2	1	3	1	2	1	1	1	1	1	1	0	1	1	1	1	1	1	0	0	0	0	0	0	0	0	0	0	1	0
46313426036	14	2019	27	60	1	7	1	20	80	170	1	50		1	1	3	4	4	1	4	1	1	1	4	1	3	2	2	1	1	1	1	1	1	1	1	1	1	0	1	0	1	0	0	0	0	0	1	1
46313566024	30	2019	27	69	2	7	1	20	80	167	1	65		1	1	4	4	3	1	4	1	6		4	2	6			1	1	1	0	1	1	1	0	1	1	0	1	0	0	0	0	0	0	0	1	1
46314346046	27	2019	27	77	2	6	8	19	60	152	2			2	2	2	4	4	1	2	1	1	1	4	1	6			0	0	1	1	1	1	0	0	1	0	0	1	0	0	0	0	1	0	0	0	0
46315356049	20	2019	27	56	1	6	8	19	88	169	1	50		1	1	3	4	4	1	4	1	2	1	4	3	1	1	1	1	0	0	1	1	1	0	0	1	0	1	1	0	0	0	0	0	0	0	0	0
46315596039	14	2019	27	60	2	7	1	20	83	168	1	70		1	1	2	4	3	3	4	3	5		1	1	1	2	1	1	1	0	1	1	0	0	0	1	1	1	0	0	0	0	0	0	0	0	0	1
46316066030	22	2019	27	61	2	7	1	20	51	150	1	48		1	1	5	4	4	1	4	1	4	2	4	3	6			1	1	1	1	1	0	0	0	1	0	0	0	0	0	0	0	0	0	0	1	0
46316856027	30	2019	27	50	2	7	1	20	57	160	1	50		1	1	3	4	3	3	2	1	2	1	4	2	2	2	1	1	0	0	1	1	0	1	0	1	0	0	0	1	0	0	0	0	0	0	0	1
46317256020	27	2019	27	60	2	7	1	20	68	156	1	48		1	1	1	4	4	3	1	1	1	1	4	1	6			1	1	0	1	1	0	0	0	1	1	0	1	0	0	0	0	0	0	0	0	0
46317456028	10	2019	27	71	1	7	1	20	88	175	1	72		1	1	1	3	3	3	2	3	5		4	2	6			1	0	0	1	1	1	1	1	1	1	0	0	0	0	0	0	0	0	0	0	0
46317786042	19	2019	27	53	2	7	1	20	74	163	1	50		1	1	1	4	4	1	4	1	2	1	4	3	5	2	1	1	0	0	1	1	0	0	0	1	1	0	0	0	0	0	0	0	0	0	1	0
46319376043	17	2019	27	66	2	6	8	19	61	162	1	45		1	1	2	4	4	1	2	1	5		4	3	1	1	1	0	0	1	0	0	1	1	0	1	0	1	0	1	0	0	0	0	0	0	1	0
46319716037	24	2019	27	60	1	7	1	20	80	181	1	66		1	1	1	4	4	3	3	1	4	2	4	3	6			1	1	1	1	1	1	0	0	1	0	0	1	0	0	0	0	0	0	0	0	0
46321126020	8	2019	10	77	2	7	1	20	69	152	2			1	1	3	4	4	1	4	1	2	1	4	2	6			1	1	1	1	1	1	1	0	1	0	1	1	0	0	0	0	1	1	0	1	0
46321236060	10	2019	10	41	2	6	8	19	64	172	1	60	2	1	1	3	4	4	3	3	3	5		4	2	6			1	1	1	1	1	1	1	0	1	1	0	1	0	0	0	0	1	0	0	0	0
46322646025	26	2019	10	74	2	7	1	20	52	150	1	42		1	2	4	4	3	1	3	1	1	1	4	2	6			1	1	1	1	1	1	1	0	1	0	0	0	0	0	0	0	0	0	0	0	0
46325156024	16	2019	10	50	2	7	1	20	53	165	1	48		1	1	3	2	2	1	2	1	3	2	2	2	6			1	1	1	1	1	1	1	0	1	1	0	0	0	0	0	0	1	1	0	1	0
46352456068	18	2019	6	55	1	6	8	19	103	176	1	55		1	1	4	1	5		5		5		5		2	1	3	0	0	1	0	1	1	1	0	1	0	0	0	1	0	0	0	0	1	0	1	0
46353486068	1	2019	6	59	1	6	8	19	68	168	1	56		1	1	3	2	3	1	1	1	2	3	1	1	1	1	2	0	1	0	0	1	1	1	0	1	0	1	0	1	0	0	0	1	0	0	1	1
46356446062	29	2019	6	26	2	6	8	19	66	162	1	55	2	2	2	4	1	5		1	3	1	1	3	1	1	1	2	1	0	0	1	1	1	1	1	1	1	0	0	1	0	0	0	0	0	0	1	0
47311426021	20	2019	27	36	2	6	8	19	80	151	2		2	1	1	3	3	2	1	2	1	1	1	4	1	6			0	1	1	0	1	1	1	0	1	0	1	0	0	0	0	0	0	1	0	0	1
47313516029	3	2019	27	50	2	7	1	20	55	158	1	53		1	1	2	2	2	1	2	3	5		1	1	1	2	1	0	0	0	0	0	0	1	1	1	0	0	0	1	0	0	0	0	1	0	0	0
47314286020	26	2019	27	63	2	7	1	20	60	177	1	54		1	1	1	3	2	1	3	1	5		4	1	6			1	1	1	1	1	1	1	1	1	0	0	1	0	0	0	0	0	0	0	1	0
47314646035	5	2019	27	38	2	7	1	20	55	169	1	46	2	1	1	2	4	3	3	3	1	4	2	3	1	1	1	1	1	1	1	1	1	0	0	0	1	1	0	1	0	0	0	0	0	0	0	0	0
47314896026	13	2019	27	72	2	6	8	19	66	158	1	51		1	1	1	4	4	3	4	3	3	2	4	3	6			1	1	1	1	0	0	1	0	1	0	1	1	0	0	0	0	0	0	0	0	0
47315696038	9	2019	27	39	1	6	8	19	90	178	2			1	1	1	2	1	1	1	1	3	2	2	1	4	1	2	0	0	0	0	1	1	0	0	1	1	1	0	0	0	0	0	0	0	0	0	1
47315706040	3	2019	27	68	1	6	8	19	78	166	1	64		1	1	2	3	4	1	6		5		2	1	4	1	3	0	0	0	1	1	0	1	0	1	0	1	0	1	0	0	0	0	0	0	0	0
47316796032	15	2019	27	66	1	7	1	20	62	179	1	62		1	1	2	2	2	1	1	1	1	1	4	1	2	1	1	1	0	0	1	1	1	1	1	1	0	0	0	0	0	0	0	0	1	0	0	0
47317336041	11	2019	27	45	2	7	1	20	124	164	1	90	2	1	1	1	4	4	1	3	1	1	1	4	2	2	2	4	1	1	0	1	1	0	0	1	1	1	0	0	1	0	0	0	0	0	0	0	1
47317586023	27	2019	27	72	2	7	1	20	62	155	1	45		1	1	2	4	4	1	1	1	2	3	4	2	5	1	2	1	1	1	1	1	1	0	0	1	0	0	0	0	0	0	0	1	0	0	0	0
47319316041	12	2019	27	62	1	7	1	20	86	170	2			1	1	2	1	1	1	2	1	1	3	2	2	3	1	2	1	1	0	0	0	1	0	0	1	1	0	0	0	1	0	0	1	0	0	0	0
47319386045	20	2019	27	19	2	7	1	20	56	152			2	1	1	1	6					2	1	1	1	2	1	1	1	0	0	1	1	1	0	0	1	0	1	0	0	0	0	1	0	1	0	1	0
47319796036	23	2019	27	67	1	6	8	19	95	167	1	65		1	1	1	4	3	1	3	1	2	1	3	1	1	1	2	1	1	1	0	1	0	1	1	1	1	0	0	0	0	0	0	1	0	0	0	0
47322556091	19	2019	10	27	1	6	8	19	70	181	1	68		1	1	2	2	2	3	2	3	1	2	2	2	1	1	2	1	0	0	1	1	1	1	1	1	1	0	0	0	0	0	0	0	0	0	1	0
47325856028	8	2019	10	39	1	7	1	20	96	176	1	72		1	1	2	1	2	1	2	3	1	2	2	1	5	3	2	0	0	0	1	0	1	1	0	1	0	1	0	0	0	0	0	1	0	0	0	1
47350486061	19	2019	6	62	1	6	8	19	76	174	1	72		1	1	4	2	2	1	2	1	1	3	2	2	1	3	2	1	1	0	1	1	1	1	0	1	1	1	1	0	0	0	1	0	0	0	0	0
47352166066	19	2019	6	51	2	6	8	19	61	161	1	54		1	1	4	4	4	3	2	3	4	2	4	1	5	1	2	1	1	0	1	1	0	1	1	1	0	1	1	0	0	0	0	0	0	0	0	0
47353246064	8	2019	6	50	2	7	1	20	59	153	1	47		1	1	4	4	4	3	2	3	2	2	4	3	1	1	2	1	0	1	1	1	1	1	0	1	1	0	1	0	0	1	0	1	1	0	0	0
47354606063	29	2019	6	42	2	7	1	20	99	170	1	87	2	2	2	1	4	3	1	4	1	5		2	1	6			0	1	0	1	1	1	1	1	1	0	0	0	0	0	0	0	0	0	0	0	0
47355256061	15	2019	6	65	1	6	8	19	101	179	2			1	1	2	3	1	1	1	1	4	1	6		6			1	1	0	0	1	0	1	0	1	0	0	0	0	1	0	0	0	1	0	0	0
47358146065	15	2019	6	41	1	7	1	20	90	180	2			1	1	4	4	2	3	2	3	1	2	2	2	6			1	1	0	1	1	1	0	0	1	0	0	0	0	0	0	1	0	0	1	0	0
47359676068	13	2019	6	43	2	7	1	20	777	176	2		2	1	1	3	3	2	1	3	3	1	2	3	1	2	1	2	0	1	0	1	1	1	1	0	1	0	1	0	1	0	0	0	0	0	0	1	0
47371496030	32	2019	5	70	2	6	8	19	777	175	2			1	2	4	4	3	3	4	3	5		1	1	5	1	1	1	1	1	1	1	1	0	0	1	0	0	0	0	0	0	0	0	0	0	0	0
47374686007	28	2019	5	34	2	7	1	20	75	175	1	67	2	1	1	2	4	4	1	2	1	2	1	3	1	1	1	1	1	1	1	1	1	1	0	0	1	1	0	1	0	0	0	0	0	0	0	1	0
48310816020	12	2019	27	24	1	7	1	20	72	173	1	68		1	1	3	4	3	3	3	3	4	1	3	2	1	1	2	1	0	0	1	1	1	1	0	1	0	0	0	1	0	0	0	0	0	0	0	0
48311346043	29	2019	27	62	2	6	8	19	89	158	1	50		1	1	2	4	4	1	2	1	1	1	4	2	6			1	0	0	1	0	1	0	0	1	0	0	0	0	0	0	0	0	0	0	0	1
48311746042	9	2019	27	50	2	7	1	20	80	174	1	64		1	1	1	4	4	1	4	1	1	1	4	1	1	1	1	1	1	0	1	0	1	0	1	1	0	0	0	1	0	0	0	0	1	1	0	0
48311776046	15	2019	27	34	2	7	1	20	76	164	1	72	2	1	1	1	4	4	1	2	1	5		4	2	1	2	2	1	1	0	1	0	0	1	0	1	0	0	1	0	0	0	0	0	1	0	1	1
48311796036	13	2019	27	59	2	6	8	19	61	165	1	57		1	1	3	4	4	1	4	1	2	1	4	2	6			1	0	1	1	1	1	1	0	1	0	0	1	0	0	0	0	0	0	0	1	0
48312626033	26	2019	27	75	2	7	1	20	59	159	1	60		1	1	3	3	3	1	4	3	3	3	4	3	1	2	1	1	1	1	1	1	1	1	1	1	0	0	1	0	0	0	0	1	0	0	0	0
48313316049	13	2019	27	41	2	7	1	20	75	174	1	60	2	1	1	1	1	5		2	1	4	3	6		3	2	1	0	1	0	1	0	1	0	0	1	1	0	0	1	0	0	0	0	0	0	1	0
48313506028	1	2019	27	40	2	7	1	20	65	157	2		2	1	1	4	4	2	1	2	1	1	2	4	2	5	1	1	1	1	1	1	1	1	1	0	0	0	1	0	0	0	0	0	0	1	1	0	0
48313586041	3	2019	27	45	2	7	1	20	56	157	1	50	2	1	1	6	3	4	3	3	1	4	1	4	2	6			1	1	1	1	1	1	0	1	1	1	1	1	0	0	0	0	1	0	0	0	0
48313686037	22	2019	27	56	2	7	1	20	80	164	1	65		1	1	3	4	4	1	4	3	1	1	4	2	5	1	1	1	1	1	1	1	1	1	0	1	1	1	0	0	0	0	0	1	0	1	0	0
48313826028	17	2019	27	73	2	6	8	19	65	160	1	56		1	1	3	4	4	1	2	1	4	2	4	3	5	1	1	1	1	1	1	1	1	1	1	1	0	1	0	0	0	0	0	0	0	0	1	0
48314196051	14	2019	27	38	1	7	1	20	92	180	1	75		1	1	4	3	3	3	2	1	1	3	1	1	3	3	2	1	0	0	1	1	1	1	0	1	0	1	0	0	1	0	0	0	0	0	0	0
48314566036	15	2019	27	21	2	7	1	20	84	155	1	58	777	1	1	1	4	3	1	5		2	2	4	2	1	1	2	1	0	1	1	1	1	0	0	1	0	1	0	1	0	0	0	0	0	0	1	0
48314826029	24	2019	27	64	1	7	1	20	82	183	1	78		1	1	2	4	4	1	1	1	5		5		1	3	2	1	0	1	1	0	1	1	0	1	1	0	0	1	0	0	0	0	0	0	1	0
48315576025	14	2019	27	40	2	7	1	20	98	178	2		2	1	1	1	4	4	1	2	1	4	1	4	3	6			1	1	1	1	1	0	0	1	1	1	0	1	0	1	0	0	0	0	0	0	0
48318206051	7	2019	27	42	1	7	1	20	82	178	1	64		1	1	2	2	1	1	2	1	1	1	1	1	1	1	2	1	0	0	1	0	1	1	0	1	1	0	0	0	0	0	0	0	0	0	0	0
48318756054	3	2019	27	59	1	6	8	19	74	164	1	64		1	1	3	2	2	1	2	1	3	2	3	1	6			1	0	1	1	1	1	1	0	1	1	1	0	0	0	0	0	0	0	0	0	0
48319296026	23	2019	27	34	1	7	1	20	92	183	1	85		1	1	5	2	2	1	2	1	6		4	2	6			0	0	0	0	1	1	0	0	1	1	0	0	0	0	0	0	0	0	0	0	1
48319346055	17	2019	27	52	1	6	8	19	110	194	1	110		1	1	1	4	4	3	4	3	6		4	3	1	2	1	1	0	0	0	1	0	0	0	1	1	1	0	0	0	0	0	0	0	0	0	0
48320116029	6	2019	10	47	2	6	8	19	50	164	1	40	2	1	1	2	4	3	3	2	1	4	3	4	2	6			1	1	1	1	1	0	0	0	1	0	0	0	0	0	0	0	0	0	0	0	0
48325176023	15	2019	10	64	2	7	1	20	87	163	1	64		2	2	5	4	5		4	3	3	3	4	3	2	1	1	1	1	1	1	1	1	1	1	1	1	1	0	1	0	0	1	0	0	0	0	0
48328376064	14	2019	10	50	2	7	1	20	80	170	1	62		1	1	1	4	4	1	4	1	1	1	4	2	5	3	1	1	1	0	1	1	0	0	0	0	1	0	0	1	0	0	0	0	0	0	1	0
48351626062	39	2019	6	46	2	7	1	20	74	169	1	60	2	2	2	3	3	2	2	1	1	1	2	4	3	2	1	2	1	1	0	1	1	1	1	1	1	0	1	1	1	0	0	1	0	0	0	0	0
48356666064	16	2019	6	55	2	7	1	20	65	161	2			1	2	4	3	3	3	1	1	5		4	3	5	1	1	1	1	1	1	1	1	1	0	1	1	0	1	0	0	0	0	0	0	0	0	0
49310606039	22	2019	27	67	1	7	1	20	73	170	1	73		1	1	5	2	5		2	1	2	2	3	2	6			1	1	1	1	1	1	0	1	1	1	0	0	0	0	0	0	0	0	0	0	0
49311576034	17	2019	27	77	2	7	1	20	59	158	1	39		1	1	2	4	6		4	1	4	1	4	2	6			1	1	1	0	1	1	1	1	0	1	1	0	0	0	0	0	0	0	0	0	0
49311756030	2	2019	27	66	2	7	1	20	68	169	2			1	1	1	4	3	1	4	1	3	1	4	3	5	2	1	1	1	1	1	1	1	0	0	1	0	1	0	1	0	0	0	0	0	0	0	0
49311786044	14	2019	27	24	2	7	1	20	71	162	1	58	777	1	1	6	4	3	1	4	3	5		4	3	6			1	1	1	1	1	0	0	0	1	0	0	0	0	0	0	0	0	0	0	0	0
49312476028	24	2019	27	57	2	7	1	20	60	158	1	43		1	1	4	4	4	1	4	1	5		4	1	5	1	1	1	1	1	1	1	1	1	0	1	0	1	0	0	0	0	0	0	1	0	0	0
49312646035	30	2019	27	72	2	7	1	20	64	168	1	55		1	1	3	3	4	1	1	1	4	1	4	3	5	2	1	1	1	1	1	1	1	1	0	0	1	0	1	0	0	0	0	0	1	0	0	0
49314376046	29	2019	27	73	2	6	8	19	46	154	1	42		1	1	2	2	4	2	5		1	1	4	1	6			0	0	0	1	1	1	1	1	1	1	1	1	0	0	0	0	0	0	0	0	0
49314856025	5	2019	27	40	2	6	8	19	62	157	1	50	2	1	1	2	1	5		2	1	5		1	1	4	3	3	0	0	0	0	1	1	1	1	1	0	1	0	1	0	0	0	0	0	0	1	1
49315396048	18	2019	27	66	2	7	1	20	83	156	1	56		1	1	2	3	3	1	3	1	4	2	4	2	2	2	1	1	1	1	1	1	0	0	0	1	0	0	0	0	1	0	0	0	0	0	1	0
49315546038	10	2019	27	62	1	7	1	20	74	174	1	70		1	1	2	4	2	3	2	1	2	3	4	2	5	1	1	0	0	1	1	1	0	1	0	1	0	1	0	0	0	0	0	0	0	0	1	1
49316466025	26	2019	27	53	1	6	8	19	76	176	1	92		2	2	4	5	5		6		4	3	1	2	6			0	0	0	0	1	1	1	0	1	1	0	0	0	1	0	0	0	0	1	0	0
49316526030	15	2019	27	52	1	7	1	20	85	185	1	80		1	1	3	2	2	1	2	1	1	1	4	3	5	2	1	1	1	1	1	1	1	1	1	1	1	1	1	0	0	0	0	0	0	0	1	0
49316726033	16	2019	27	71	2	6	8	19	55	152	1	49		1	1	3	4	3	1	3	1	3	1	4	2	1	2	1	1	1	1	1	1	0	1	1	1	1	0	1	0	0	0	0	0	0	0	0	0
49318016037	17	2019	27	47	1	7	1	20	90	170	1	71		1	1	2	5	5		1	1	1	1	1	1	2	1	1	0	0	0	1	0	1	1	0	1	0	0	0	1	0	0	0	0	0	0	0	0
49318906033	24	2019	27	30	2	7	1	20	55	160	1	78	2	1	1	6	4	4	3	4	3	5		4	2	6			1	1	1	0	1	0	0	0	0	1	0	1	0	0	0	0	0	0	0	1	0
49319466023	7	2019	27	63	2	7	1	20	72	160	1	52		1	1	2	4	3	3	3	3	5		4	2	6			1	1	1	1	1	0	0	0	1	0	1	1	0	0	0	0	1	0	0	1	0
49324136051	18	2019	10	46	1	7	1	20	95	176	2			1	1	4	4	3	1	3	1	1	1	1	1	1	3	2	1	1	0	1	1	1	1	0	1	0	0	1	0	0	0	0	0	0	0	1	0
49351426065	18	2019	6	36	1	7	1	20	70	168	1	54		1	1	4	2	2	1	4	3	1	1	2	1	6			1	1	0	1	1	0	1	1	1	0	0	0	0	0	0	0	0	0	1	0	1
49352146065	10	2019	6	52	2	7	1	20	73	160	1	56		1	1	1	4	2	1	3	1	5		3	3	5	3	1	1	0	1	1	1	0	0	1	1	0	0	0	1	0	0	0	0	1	0	0	0
49352696064	10	2019	6	60	2	7	1	20	56	163	1	43		2	1	4	4	4	1	1	1	4	2	4	2	5	1	2	1	1	1	1	1	1	1	1	1	0	0	1	0	0	0	0	0	0	0	0	0
49357426064	28	2019	6	54	1	7	1	20	73	167	1	60		1	1	3	4	4	1	4	1	3	3	4	1	5	1	1	1	1	0	1	1	1	1	0	1	1	1	1	0	0	0	0	0	0	1	0	0
49372656007	18	2019	5	34	1	7	1	20	84	178	1	78		1	1	1	4	4	2	3	1	4	1	1	1	6			1	0	0	1	0	0	1	0	1	1	0	0	0	0	0	0	0	0	0	1	0
49377176036	11	2019	5	41	1	6	8	19	76	168	2			1	1	3	4	4	1	2	1	1	1	4	1	1	3	1	1	0	1	1	0	1	1	0	1	1	0	0	0	0	0	0	0	0	0	0	1
49379156036	1	2019	5	45	2	7	1	20	60	159	1	50	2	1	1	1	4	1	1	2	1	3	1	2	2	1	1	2	0	0	0	1	1	1	1	0	1	0	1	1	0	0	0	0	0	0	1	1	0
50310626031	25	2019	27	61	1	7	1	20	64	168	1	56		1	1	3	2	3	3	2	3	1	1	2	2	1	1	1	1	0	1	1	1	1	1	0	1	0	0	0	0	0	0	0	0	0	0	0	0
50317386005	9	2019	27	39	1	7	1	20	74	179	1	60		1	1	2	3	2	1	2	3	4	2	4	2	1	1	1	1	1	0	1	1	1	1	0	1	1	0	0	1	0	0	0	0	0	0	0	0
50320586029	21	2019	10	45	2	7	1	20	777	150	1	48	2	2	2	1	4	4	1	1	1	4	1	4	2	1	1	1	1	1	1	1	1	1	0	0	1	0	0	0	1	0	0	0	0	0	0	0	0
50325196025	16	2019	10	31	1	7	1	20	98	179	1	78		1	1	4	4	4	3	3	1	4	1	4	1	2	1	5	1	1	0	1	1	1	1	0	1	0	0	0	0	0	0	0	0	0	0	0	1
50329196020	28	2019	10	52	2	7	1	20	62	160	1	48		1	1	5	4	4	1	4	1	4	2	4	1	1	1	2	1	1	1	1	1	0	0	0	1	1	1	1	0	0	0	0	0	0	0	0	0
50351586008	5	2019	6	53	2	7	1	20	42	142	1	41		2	2	4	4	4	1	4	1	1	2	1	3	1	1	2	1	1	0	1	0	1	1	0	1	0	0	0	1	0	1	0	0	0	0	0	0
50370696036	27	2019	5	45	2	7	1	20	94	163	1	75	2	2	2	4	2	2	1	1	1	5		2	1	5	1	2	0	0	0	1	0	1	1	1	1	0	0	0	1	0	0	0	0	1	0	0	0
50371456036	10	2019	5	37	2	6	8	19	43	150	1	43	2	1	2	6	2	4	1	2	1	1	1	4	2	6			1	0	0	1	1	1	0	1	1	0	0	0	0	0	0	0	1	0	0	1	0
50374616033	22	2019	5	56	1	7	1	20	83	170	1	62		1	1	3	4	4	1	5		2	2	3	2	5	1	1	1	1	1	0	1	0	1	0	1	1	0	0	0	0	0	0	0	0	0	0	0
51319496035	21	2019	27	40	2	7	1	20	60	159	1	49	2	1	1	2	4	2	1	3	1	4	1	4	2	6			1	1	0	1	1	0	1	0	1	0	0	1	0	0	0	0	0	0	0	0	0
51328136025	19	2019	10	36	1	7	1	20	88	178	2			1	1	1	4	4	3	2	1	1	1	1	1	5	2	1	1	0	1	1	0	1	1	0	1	1	0	0	0	0	0	0	0	0	0	0	0
51353726003	17	2019	6	36	2	7	1	20	60	168	1	55	2	1	1	2	3	3	1	3	1	4	1	1	1	5	1	1	0	0	0	0	0	1	0	1	1	0	0	0	0	0	0	0	0	0	0	1	0
51354236000	35	2019	6	73	1	6	8	19	80	171	2			1	1	3	4	4	1	3	1	4	3	4	1	6			1	1	0	1	1	1	1	1	1	1	0	0	0	0	0	0	0	0	0	1	1
51354356068	13	2019	6	36	2	7	1	20	89	159	1	60	2	1	1	5	4	2	1	1	1	2	1	5		5	1	1	1	0	0	1	0	1	0	0	1	0	0	0	1	0	0	0	0	0	0	1	0
51357786003	40	2019	6	43	1	7	1	20	103	175	1	80		1	1	4	4	4	1	4	1	5		4	1	6			1	1	0	1	1	1	1	1	1	0	0	1	0	0	0	0	0	0	0	0	1
51358766001	37	2019	6	61	1	7	1	20	96	168	1	58		1	1	4	3	4	1	2	3	2	1	3	2	6			0	1	1	1	1	1	1	1	1	1	1	1	0	0	0	0	0	1	0	0	0
51371326025	19	2019	5	31	2	7	1	20	85	168	1	91	2	1	2	4	3	2	3	1	3	2	2	1	1	1	1	2	1	0	0	1	0	1	1	0	1	0	1	0	0	0	0	0	0	1	0	1	1
51371626036	3	2019	5	62	2	6	8	19	67	156	2			1	2	4	4	4	1	5		1	1	4	2	5	3	1	1	1	1	0	1	1	0	0	1	0	0	0	0	0	0	0	0	0	0	0	0
51372636033	19	2019	5	66	1	6	8	19	87	173	1	72		1	1	3	3	3	1	1	1	6		4	2	6			0	0	0	1	1	1	1	1	1	0	1	0	0	0	0	0	0	1	0	0	0
51377336021	5	2019	5	50	2	7	1	20	90	165	1	65		1	1	1	2	2	1	1	1	1	2	2	1	1	1	2	1	1	0	0	1	0	0	0	1	0	1	0	0	0	0	1	0	0	1	0	0
51379336029	30	2019	5	55	1	7	1	20	95	180	1	84		2	2	1	4	1	3	2	1	2	2	4	2	5	3	777	1	1	0	1	1	1	1	1	0	1	0	0	0	0	0	0	1	0	0	0	0
52311456054	8	2019	27	45	2	7	1	20	70	170	1	55	2	1	1	2	2	2	3	2	3	1	2	5		2	1	2	1	1	0	1	1	1	1	1	1	1	1	0	1	0	0	0	1	0	0	0	1
52315496034	19	2019	27	50	2	7	1	20	60	163	1	48		1	1	4	4	4	1	3	1	1	1	4	1	5	1	1	1	1	0	1	1	1	1	0	1	1	1	1	0	0	0	0	0	0	0	0	0
52321356021	7	2019	10	56	2	7	1	20	62	168	1	68		1	1	4	4	4	2	4	2	1	1	4	1	4	1	1	1	1	1	1	0	1	1	1	1	1	0	0	1	0	0	0	0	1	0	0	0
52351566005	40	2019	6	40	2	7	1	20	62	160	1	60	2	2	2	4	4	4	3	2	3	1	1	3	1	2	1	1	1	0	1	1	1	1	1	0	1	0	0	0	0	0	1	0	0	0	0	1	0
52352366062	34	2019	6	48	1	7	1	20	87	183	1	78		1	1	4	2	1	1	2	1	1	2	1	1	5	3	2	1	0	1	1	1	1	1	1	1	1	1	0	0	1	1	0	0	1	1	1	1
52353906030	32	2019	6	56	2	7	1	20	64	155	1	48		1	1	3	3	4	1	2	1	4	1	4	3	1	1	1	1	0	1	1	1	1	1	0	1	1	1	0	0	0	0	0	0	0	1	0	0
53313116036	4	2019	27	51	1	7	1	20	110	180	1	70		1	1	3	3	3	1	3	1	1	1	3	1	5	1	1	1	0	1	1	1	1	0	0	1	1	1	1	0	0	0	0	0	0	0	1	0
53316316003	2	2019	27	41	1	7	1	20	92	182	2			1	1	4	4	4	3	2	1	4	1	2	1	1	2	4	1	0	1	0	0	1	1	0	1	1	0	0	1	0	0	0	0	0	0	0	1
53317196053	14	2019	27	71	2	7	1	20	65	167	1	65		1	1	3	4	4	1	4	1	3	2	4	1	5	1	1	1	0	0	1	1	0	0	0	1	1	0	1	0	0	0	0	0	1	1	1	0
53352316068	16	2019	6	67	2	7	1	20	50	159	1	43		2	2	1	4	3	1	3	1	2	2	4	1	5	1	1	1	1	0	1	1	0	0	0	0	1	1	0	0	0	0	1	1	0	0	0	0
53355976030	19	2019	6	55	2	7	1	20	85	162	1	52		1	1	3	2	2	3	2	3	1	2	2	2	1	1	2	0	1	0	1	1	1	0	1	1	1	0	0	0	0	0	0	0	0	0	0	0
53357816036	35	2019	6	40	1	6	8	19	81	176	1	65		1	1	2	1	1	1	5		1	1	1	1	4	1	3	0	0	0	1	0	1	0	1	1	1	0	0	1	0	0	0	0	0	0	0	0
53370456031	7	2019	5	37	2	7	1	20	58	162	1	45	2	1	1	2	3	3	1	1	1	1	1	4	2	3	1	3	1	1	0	1	1	1	1	1	1	0	0	0	1	0	1	1	0	1	0	1	1
54313266039	14	2019	27	38	2	7	1	20	97	174	1	85	2	1	1	1	4	4	1	4	1	2	1	4	2	6			1	1	0	1	1	0	0	0	0	1	0	1	0	0	0	0	0	0	0	0	0
54314636032	26	2019	27	50	2	7	1	20	71	157	1	60		1	1	4	4	4	1	4	3	5		4	2	6			1	1	0	1	1	1	1	0	1	0	0	0	0	0	0	0	0	0	0	1	0
54319386002	17	2019	27	41	1	7	1	20	82	176	1	78		1	1	1	4	4	1	2	1	1	1	4	2	1	1	1	1	1	0	0	1	0	0	0	1	1	1	0	0	0	0	0	0	0	0	1	0
54320976029	6	2019	10	71	2	7	1	20	68	159	1	52		1	1	5	2	2	3	2	3	4	1	2	2	5	1	1	0	1	1	1	1	1	1	0	1	1	1	0	0	0	0	0	1	0	0	0	1
54322906023	23	2019	10	62	2	7	1	20	78	171	1	57		1	1	1	3	4	1	1	1	2	1	4	3	6			1	1	0	1	1	0	0	0	0	0	0	1	0	0	0	0	0	0	0	0	0
54329696022	14	2019	10	31	2	7	1	20	62	165	1	54	2	1	1	1	2	2	1	2	1	3	2	2	1	2	1	1	0	0	0	0	1	0	1	1	1	1	1	1	0	0	0	0	0	0	0	0	0
54359316063	15	2019	6	31	1	7	1	20	67	179	1	78		1	1	4	1	1	1	1	1	3	2	2	1	1	1	1	0	1	0	0	1	1	1	1	1	1	0	0	0	0	0	0	0	0	0	1	0
54370146033	6	2019	5	60	2	7	1	20	76	167	1	53		2	2	4	4	4	1	4	1	3	2	2	1	6			0	1	1	0	1	0	1	0	1	0	1	0	0	0	0	0	0	0	0	0	0
54377486031	16	2019	5	53	2	7	1	20	74	177	1	56		1	1	1	2	2	1	1	2	1	3	4	2	1	1	3	1	0	0	1	1	1	0	0	1	1	0	0	0	1	0	0	0	0	0	0	0
55310626024	19	2019	27	35	2	7	1	20	60	160	1	58	2	1	1	6	4	4	1	4	1	6		4	3	6			1	1	0	1	1	0	0	0	0	1	0	1	0	0	0	0	0	0	0	0	0
55316596036	24	2019	27	40	2	7	1	20	65	163	1	50	2	1	1	1	5	4	1	5		2	1	4	2	5	1	1	1	0	0	1	1	1	0	1	1	1	1	0	1	0	0	0	0	0	0	1	0
55322806057	12	2019	10	57	1	7	1	20	84	167	1	77		1	1	2	2	3	3	3	3	1	2	4	2	5	2	1	1	0	0	1	1	1	1	0	1	0	1	0	0	0	0	0	0	0	0	1	0
55351666007	23	2019	6	36	2	7	1	20	68	149	1	55	2	1	1	4	1	2	1	1	1	1	2	2	1	2	3	1	0	0	1	1	1	1	1	0	1	1	0	0	0	1	0	0	1	0	0	0	0
55356876036	24	2019	6	53	1	7	1	20	104	182	2			1	1	1	4	2	1	1	1	1	1	1	1	5	2	1	1	0	0	1	1	0	0	1	1	0	0	0	0	0	0	0	0	0	0	0	0
55358936034	34	2019	6	29	2	7	1	20	51	163	1	47	2	1	1	2	4	4	1	3	3	1	1	3	2	6			1	1	1	1	1	1	1	1	1	1	0	1	0	0	0	0	0	0	0	0	0
55370146038	22	2019	5	66	2	6	8	19	64	158	2			1	1	3	3	2	1	2	2	1	1	2	2	2	2	1	1	0	1	1	1	0	1	0	1	0	0	0	0	0	0	0	1	1	1	0	0
55372136032	11	2019	5	66	1	7	1	20	68	170	1	60		1	1	3	4	4	1	4	3	5		4	3	6			1	1	1	1	1	1	1	1	0	1	0	1	0	0	0	0	0	0	0	0	0
55372186032	13	2019	5	45	1	7	1	20	96	172	1	70		1	1	1	1	1	1	5		3	2	4	2	5	1	1	0	0	0	0	1	1	1	1	1	0	0	1	0	0	0	0	0	0	0	1	1
55373496032	20	2019	5	55	2	7	1	20	36	157	1	33		1	1	4	4	4	3	3	3	4	2	4	3	6			1	1	1	1	1	1	1	1	1	0	1	0	0	0	0	0	0	0	0	0	0
55375256036	18	2019	5	53	1	6	8	19	97	175	1	65		1	1	3	4	4	1	1	1	4	1	4	1	5	2	1	1	0	0	1	1	1	1	0	1	0	1	0	0	0	0	0	1	0	1	0	0
56311676023	23	2019	27	38	2	7	1	20	60	166	1	45	2	1	1	3	4	4	3	3	1	2	1	4	3	5	1	1	1	1	1	1	1	1	1	1	0	1	1	0	0	0	0	1	1	0	0	0	0
56316146054	10	2019	27	45	2	7	1	20	68	165	1	64	2	1	1	1	3	1	1	2	3	1	1	3	1	5	2	1	0	1	0	1	0	1	1	0	1	1	0	0	0	0	0	0	1	0	0	1	1
56316376002	1	2019	27	42	1	7	1	20	98	180	1	72		1	1	1	1	1	1	1	1	3	1	1	1	5	2	1	0	0	0	0	0	0	0	0	1	1	0	0	0	0	0	0	0	0	0	0	0
56323116025	28	2019	10	73	1	6	8	19	84	178	1	70		1	1	4	4	4	3	2	1	2	2	4	1	1	1	2	1	0	1	1	1	0	1	0	1	0	1	0	1	1	0	0	0	0	0	0	0
56327926025	29	2019	10	76	1	6	8	19	76	169	1	66		1	1	4	4	4	1	1	1	5		4	1	6			0	1	1	1	1	0	0	0	1	0	0	0	0	0	0	0	0	0	0	0	0
56351366067	14	2019	6	40	2	7	1	20	56	166	1	54	2	1	2	1	2	2	1	2	1	5		2	2	5	3	1	1	1	0	1	1	1	0	1	1	0	1	0	0	0	0	1	0	0	0	1	0
56352216002	7	2019	6	47	2	7	1	20	69	172	2		2	1	1	5	4	4	3	4	3	4	2	2	3	1	2	3	1	1	0	1	1	1	0	1	1	1	0	1	0	1	0	0	1	0	0	0	0
56353376065	11	2019	6	37	2	6	8	19	50	175	1	48	2	2	2	3	2	2	1	2	1	1	1	2	2	5	1	1	1	0	0	1	1	1	0	0	1	0	1	0	0	0	0	0	0	1	0	0	0
56354366066	7	2019	6	51	2	6	8	19	63	164	1	46		2	2	4	4	4	3	1	1	1	2	4	3	4	3	2	1	1	1	1	1	1	1	0	1	1	1	0	0	1	0	0	0	0	1	0	0
56358306066	37	2019	6	53	2	7	1	20	64	154	1	47		2	2	2	1	1	1	1	1	2	2	2	1	1	1	2	0	1	0	1	0	1	0	1	1	1	0	0	0	0	0	0	0	1	0	0	0
56374666035	27	2019	5	69	2	7	1	20	65	163	1	52		1	1	2	4	3	1	2	1	4	1	4	2	1	1	2	1	1	1	1	1	1	1	1	1	0	0	1	0	0	0	0	1	0	0	0	0
57317326003	7	2019	27	42	2	7	1	20	58	167	1	56	2	1	1	3	4	5		4	1	3	1	2	1	6			0	1	0	0	1	1	1	0	0	0	0	1	0	0	0	0	0	0	0	0	0
57325136022	10	2019	10	50	1	7	1	20	88	188	2			1	1	4	4	2	1	2	1	1	1	4	2	5	1	2	0	1	1	1	1	1	1	1	0	1	0	0	0	0	0	0	0	0	0	0	0
57327106022	1	2019	10	65	2	7	1	20	75	158	2			1	1	1	1	5		1	1	5		4	3	5	2	1	0	1	1	1	1	0	1	0	1	0	0	0	0	0	0	0	1	0	0	0	0
57359986031	2	2019	6	40	2	7	1	20	81	165	1	80	2	1	1	3	3	2	1	3	1	5		4	2	5	2	1	1	0	1	1	1	1	1	0	1	0	1	1	0	0	0	0	0	0	0	0	0
57370666031	19	2019	5	69	1	7	1	20	62	168	1	50		2	2	1	4	2	3	1	1	1	3	3	2	1	1	2	1	1	0	1	0	1	0	0	1	0	1	0	1	0	0	0	1	0	0	0	0
57377496031	17	2019	5	64	1	7	1	20	118	198	1	98		1	1	4	2	4	1	1	1	2	2	2	1	5	1	2	1	1	1	1	1	1	0	1	1	0	1	0	0	0	1	0	0	0	0	1	0
58352276003	11	2019	6	64	2	6	8	19	75	178	2			1	1	4	4	4	3	1	1	2	2	2	2	2	1	2	1	1	0	1	1	1	1	1	1	1	0	0	1	0	0	0	0	0	1	1	0
58373646033	5	2019	5	58	2	6	8	19	54	152	1	48		1	1	3	4	2	1	2	1	5		4	2	6			1	1	1	1	1	0	1	0	0	0	1	1	0	0	0	0	0	0	0	1	0
59314466026	30	2019	27	50	1	7	1	20	85	176	1	63		1	1	3	3	2	1	3	1	1	1	4	1	4	1	2	1	0	0	1	1	1	1	1	1	0	1	1	1	0	0	0	0	0	1	1	0
59316516000	20	2019	27	55	1	7	1	20	95	176	1	60		1	1	4	4	4	1	4	1	3	3	6		6			0	1	0	1	0	0	1	1	1	0	0	1	0	0	0	0	0	0	0	0	1
59321996020	8	2019	10	67	1	7	1	20	100	170	1	70		1	1	4	4	4	1	4	1	4	1	4	3	5	2	1	1	1	1	1	1	1	1	1	1	1	0	0	0	0	0	0	0	0	0	0	0
59376196033	4	2019	5	60	2	7	1	20	63	156	2			1	1	3	4	4	1	4	1	4	1	4	2	6			1	1	1	1	1	0	1	1	1	1	1	1	0	0	0	0	1	0	0	0	0
60311476033	17	2019	27	70	2	6	8	19	68	163	2			1	1	4	4	4	1	5		4	1	4	2	5	1	1	1	0	1	0	1	1	1	0	1	1	0	1	0	0	0	0	0	0	0	1	0
60311686037	2	2019	27	75	1	6	8	19	62	165	1	55		1	1	4	3	3	1	3	1	1	1	3	2	5	3	1	0	0	1	0	1	1	0	0	1	1	1	0	0	0	0	0	0	0	1	1	0
60312756034	8	2019	27	60	2	7	1	20	68	167	1	59		1	1	3	4	3	1	3	1	4	2	3	2	5	2	1	1	1	1	1	1	1	1	0	1	0	0	1	0	0	0	0	1	0	0	1	1
60313566035	22	2019	27	72	1	7	1	20	75	170	1	47		1	1	5	4	3	1	2	1	5		4	1	6			1	0	1	1	1	1	0	0	1	0	0	0	0	0	0	0	0	0	0	0	0
60317346026	28	2019	27	48	2	7	1	20	72	160	1	90	2	1	1	1	4	4	1	1	1	4	1	4	2	6			1	1	1	1	1	0	0	0	1	1	0	1	0	0	0	0	0	0	0	0	0
60350546068	3	2019	6	55	2	6	8	19	74	162	1	125		1	1	2	5	5		4	2	1	2	3	1	5	2	1	0	1	1	0	1	1	1	1	1	1	1	1	0	0	0	0	0	0	0	0	1
60352766064	4	2019	6	54	2	7	1	20	79	160	2			1	1	1	4	2	1	3	3	2	2	4	3	5	1	1	1	0	0	1	1	0	0	0	1	0	0	0	0	0	0	0	0	0	0	0	0
60353556069	34	2019	6	39	2	7	1	20	60	162	1	110	2	1	1	4	2	2	1	2	1	1	1	1	1	6			1	0	0	1	1	1	1	0	1	0	1	0	0	0	1	0	0	0	0	0	0
60354516067	40	2019	6	45	2	7	1	20	92	164	1	60	2	2	2	4	4	3	1	2	1	5		2	2	2	1	1	1	0	0	1	1	1	1	1	1	0	0	0	1	1	0	0	0	0	0	1	1
60372166031	23	2019	5	65	2	7	1	20	70	151	1	51		1	1	4	4	4	1	2	1	2	2	2	3	6			1	1	0	1	1	0	1	0	0	1	1	0	0	0	0	0	0	1	0	0	0
60372326030	1	2019	5	38	2	7	1	20	85	169	1	126	2	1	1	2	2	1	1	2	1	3	2	2	1	1	3	2	1	1	0	1	1	1	1	0	1	0	1	0	0	0	1	1	0	0	0	0	0
60373556037	3	2019	5	58	2	6	8	19	63	172	1	44		2	2	4	2	2	1	2	3	5		5		4	1	5	0	1	0	1	0	1	1	1	1	0	0	0	1	0	0	0	0	0	0	0	0
61311856049	11	2019	27	42	1	7	1	20	72	172	2			1	1	3	4	3	1	2	2	2	1	4	2	6			1	0	0	1	1	1	0	0	1	0	1	1	0	0	0	0	0	1	0	0	0
61312776037	15	2019	27	63	2	7	1	20	70	155	1	50		1	1	1	2	2	1	1	1	6		4	2	2	2	1	0	1	1	1	0	1	1	0	1	0	0	1	1	0	0	0	0	1	1	1	0
61312896053	17	2019	27	59	1	7	1	20	83	158	1	63		2	2	4	4	4	1	4	1	2	1	4	3	1	3	1	1	1	1	1	1	1	1	0	1	0	0	0	0	1	0	0	1	0	0	0	1
61313706036	4	2019	27	54	2	7	1	20	95	170	1	76		1	1	4	4	4	1	4	1	2	1	4	2	1	1	1	1	0	1	1	1	1	1	0	1	1	1	1	0	0	0	0	0	0	0	0	0
61314886043	10	2019	27	71	1	6	8	19	86	172	1	70		1	1	2	3	3	3	5		5		3	2	5	1	2	1	1	1	1	1	1	0	1	1	1	0	1	0	0	0	0	1	0	0	1	0
61315846095	30	2019	27	42	2	7	1	20	64	170	2		2	1	1	2	4	4	3	2	3	1	1	4	1	1	1	1	1	1	1	1	1	1	1	0	1	1	0	0	0	0	0	0	0	0	0	0	0
61320156028	15	2019	10	58	2	7	1	20	50	150	1	43		1	1	4	4	3	1	3	1	2	1	3	2	2	1	1	0	0	0	1	1	1	1	1	1	0	0	0	1	0	0	0	0	0	0	0	0
61352626068	9	2019	6	39	1	7	1	20	90	170	1	60		2	2	4	1	1	1	1	1	1	2	1	1	1	1	2	1	1	1	1	0	1	1	1	1	0	0	0	0	0	0	0	0	0	0	0	0
61353546062	2	2019	6	40	2	7	1	20	121	175	1	100	2	2	2	1	3	1	1	1	2	1	3	1	1	6			0	1	0	0	0	1	0	0	1	1	1	0	0	0	0	0	1	0	0	1	0
61353566066	24	2019	6	30	2	7	1	20	64	161	1	74	2	1	1	2	4	4	3	2	1	2	1	4	2	1	1	1	1	1	1	0	1	0	1	1	1	0	0	0	0	0	0	0	0	0	0	0	0
61354456065	19	2019	6	70	2	6	8	19	76	168	1	56		1	1	3	4	4	1	2	1	5		4	3	4	1	2	1	0	1	1	1	1	1	0	1	0	1	0	1	0	0	0	0	0	1	0	1
61357516069	9	2019	6	50	2	7	1	20	58	155	1	47		1	1	1	4	4	1	2	1	1	1	3	2	1	3	1	1	0	1	1	1	1	0	0	1	1	0	0	0	0	0	0	0	0	0	0	0
62311816034	9	2019	27	31	1	7	1	20	86	172	1	75		1	1	4	4	4	3	4	3	5		4	3	1	2	1	1	1	1	1	1	1	1	0	1	1	1	0	1	0	0	0	0	0	0	0	1
62311866034	11	2019	27	61	2	7	1	20	71	165	1	62		1	1	1	2	1	1	1	1	4	2	2	2	1	1	1	1	1	1	1	1	1	0	1	1	0	0	1	0	0	0	0	0	0	0	0	0
62312456031	30	2019	27	68	2	7	1	20	70	170	1	70		1	1	1	4	3	1	4	3	3	3	4	2	6			1	1	1	1	1	0	0	0	1	1	0	0	0	0	0	0	0	0	0	0	0
62312836044	28	2019	27	27	2	7	1	20	91	176	1	61	2	1	1	1	4	2	1	2	1	5		2	1	2	1	1	1	0	0	1	1	0	0	0	1	1	0	0	1	0	0	0	0	0	0	0	1
62313756030	23	2019	27	45	2	6	8	19	65	174	1	60	2	1	1	2	4	3	1	3	1	6		4	1	6			1	0	1	1	1	0	0	1	1	1	0	1	0	0	0	0	0	0	0	0	1
62314776036	1	2019	27	60	2	7	1	20	82	170	1	59		1	1	3	4	4	1	2	1	1	2	4	2	3	1	1	1	1	0	1	0	1	1	0	1	1	1	0	1	1	0	0	0	0	0	1	0
62314816038	12	2019	27	74	2	7	1	20	63	167	1	64		2	2	2	4	1	1	1	2	5		4	3	1	1	1	1	1	1	1	1	1	1	1	1	0	1	1	0	0	0	0	1	1	1	1	1
62315846031	22	2019	27	68	2	7	1	20	54	158	1	48		1	1	3	4	4	1	3	1	3	1	4	1	6			1	1	1	1	1	1	1	1	1	0	1	0	0	0	0	0	0	0	0	0	0
62317406090	10	2019	27	56	2	6	8	19	75	163	1	48		1	1	3	4	4	1	1	1	4	2	4	1	1	1	1	1	0	0	1	1	1	1	0	1	0	1	0	0	0	0	0	0	0	0	0	0
62351436067	8	2019	6	45	2	7	1	20	47	155	1	47	2	1	1	5	4	4	1	4	3	3	1	4	3	1	3	2	1	1	1	1	1	1	0	0	1	1	0	0	0	0	0	0	0	0	0	0	1
62351476061	25	2019	6	31	1	7	1	20	82	180	1	74		1	1	6	4	4	3	2	3	6		4	2	6			1	1	0	1	0	0	0	0	1	0	0	0	0	0	0	0	0	0	0	0	0
62353556065	18	2019	6	62	2	7	1	20	70	159	1	56		2	2	4	3	3	3	2	3	4	1	4	2	6			1	1	1	1	1	0	1	0	1	1	1	0	0	0	0	0	0	0	0	0	0
62378276037	3	2019	5	42	1	7	1	20	74	164	1	58		1	1	3	2	2	1	2	1	3	2	3	1	1	1	2	0	0	0	0	1	1	0	0	1	1	1	0	0	0	1	0	0	0	0	1	1
62378566036	2	2019	5	24	2	7	1	20	68	159	1	60	2	2	1	4	3	3	3	2	3	5		1	2	4	1	4	1	0	0	0	0	1	1	1	1	1	0	1	1	0	0	0	0	1	0	0	0
62379146036	19	2019	5	35	2	7	1	20	83	168	2		2	1	2	3	3	4	1	3	1	2	2	2	1	6			1	0	0	1	0	1	0	1	1	0	0	0	0	0	0	0	0	0	0	0	0
63310716043	8	2019	27	39	1	7	1	20	75	170	2			1	1	3	2	2	1	2	1	3	2	3	1	6			0	1	0	1	1	1	1	1	1	1	0	1	0	0	0	0	0	1	1	1	0
63311746035	3	2019	27	70	2	7	1	20	95	160	2			1	1	3	3	3	1	3	2	5		4	1	1	1	1	1	0	1	0	1	1	1	1	1	0	0	1	0	1	0	0	0	0	0	0	1
63312716038	17	2019	27	57	1	7	1	20	72	179	1	54		1	1	3	3	2	1	2	1	4	2	2	1	6			1	0	0	1	1	1	1	0	1	1	0	1	0	0	0	0	0	0	1	1	0
63312756030	30	2019	27	63	2	7	1	20	58	156	1	48		1	1	1	4	3	1	3	1	3	1	4	1	1	1	2	1	1	1	1	0	1	0	0	1	0	0	0	0	0	0	0	0	0	0	1	0
63313456037	8	2019	27	44	2	6	8	19	68	167	1	65	2	1	1	2	4	2	1	4	1	4	1	2	1	5	2	1	1	1	0	0	0	0	0	1	1	0	0	0	0	0	0	0	0	0	0	0	0
63313496038	11	2019	27	71	2	7	1	20	58	152	2			1	1	2	4	4	1	4	1	4	3	4	1	6			1	1	1	1	1	0	1	1	1	0	1	0	0	0	0	0	0	0	0	1	0
63314886053	18	2019	27	55	2	7	1	20	80	152	1	54		1	1	2	4	3	1	3	1	1	1	4	1	6			1	1	1	1	1	0	1	0	1	1	1	0	0	0	0	0	0	0	0	0	0
63315746031	19	2019	27	51	1	7	1	20	106	191	2			1	1	3	4	4	1	4	3	2	2	4	2	5	3	1	1	1	0	1	1	1	1	1	1	0	1	1	0	1	0	0	0	1	0	0	0
63316846032	12	2019	27	67	2	7	1	20	61	157	1	42		1	1	1	2	1	1	2	1	3	2	3	2	5	3	1	0	1	1	1	0	1	1	1	1	1	0	0	0	0	0	0	1	0	0	1	0
63329166028	26	2019	10	72	2	6	8	19	55	160	1	48		2	2	4	4	4	1	2	1	2	1	4	2	1	1	1	1	1	0	1	1	1	1	1	1	0	0	1	0	0	0	0	0	0	0	0	0
63350606062	39	2019	6	38	2	7	1	20	61	165	1	56	2	1	1	4	4	4	3	4	3	2	2	4	3	5	1	1	1	1	1	1	1	1	1	1	1	1	1	1	1	0	1	0	0	0	0	0	1
63353126064	17	2019	6	48	2	7	1	20	80	154	1	72	2	1	1	1	3	1	1	2	1	2	1	3	1	1	1	1	0	1	0	1	1	1	0	0	1	1	0	0	1	0	0	0	0	0	0	0	0
63354366067	16	2019	6	40	1	7	1	20	74	180	1	59		1	1	4	3	4	1	1	1	6		1	1	6			1	1	0	1	1	1	1	0	1	0	1	0	0	0	0	0	0	1	1	0	0
63356106067	29	2019	6	57	2	6	8	19	65	165	1	50		1	1	1	4	4	3	2	1	2	1	4	2	1	1	3	1	0	1	1	1	0	0	1	1	1	1	0	0	0	0	0	1	0	0	0	1
63375186038	19	2019	5	36	2	7	1	20	70	168	1	60	2	1	1	2	4	2	1	4	1	1	1	2	1	1	1	4	1	0	0	0	0	0	1	0	1	0	0	0	1	0	0	0	0	0	0	1	0
63376376033	9	2019	5	47	1	7	1	20	93	183	1	80		1	1	1	2	2	1	1	1	5		1	1	1	1	2	1	0	1	0	1	1	0	1	1	1	1	0	0	0	0	1	0	0	0	0	0
64312896040	15	2019	27	32	1	7	1	20	83	176	1	79		1	1	3	3	3	1	1	1	3	1	2	2	1	2	2	1	0	1	1	1	1	1	0	1	1	0	1	0	0	0	0	0	0	1	0	0
64314866043	8	2019	27	37	1	7	1	20	70	175	1	65		1	1	3	3	3	3	3	3	2	1	3	2	1	1	1	1	1	0	1	1	0	1	0	1	1	0	1	0	0	0	0	1	0	0	1	0
64316426097	7	2019	27	35	2	6	8	19	80	170	1	58	2	1	1	3	3	3	1	4	3	1	1	2	1	6			1	1	0	1	0	0	1	0	1	1	0	0	0	0	0	0	0	0	0	1	0
64329196028	27	2019	10	67	2	7	1	20	54	165	1	42		1	1	2	4	4	3	2	3	1	1	4	3	6			1	1	1	1	1	1	0	1	1	0	0	1	0	0	0	0	0	1	0	1	0
64351376066	18	2019	6	76	1	7	1	20	90	170	1	40		1	1	4	4	1	1	3	2	5		4	1	1	2	1	1	0	0	1	1	1	1	0	1	0	1	0	1	1	0	1	1	0	0	0	1
64354766061	7	2019	6	60	1	7	1	20	92	171	1	70		1	1	3	2	1	1	2	1	2	1	2	1	1	1	2	0	1	0	1	1	1	1	0	1	0	1	1	0	0	0	0	0	0	0	0	1
64356586063	28	2019	6	73	2	6	8	19	53	144	1	42		1	2	4	3	1	1	2	1	1	1	3	1	5	2	1	0	1	0	0	0	1	1	1	1	0	1	0	0	0	0	1	0	0	0	0	0
64373156033	20	2019	5	75	2	7	1	20	72	158	1	56		1	1	3	2	2	1	2	1	5		3	1	3	1	2	1	1	1	1	1	1	1	0	1	0	0	0	1	1	0	0	0	0	0	0	0
64374296033	36	2019	5	55	1	7	1	20	98	175	1	70		1	1	3	1	1	1	1	3	1	1	5		1	1	1	0	0	0	0	0	1	1	0	1	0	0	0	1	0	0	0	0	0	0	1	0
64374546039	34	2019	5	61	1	6	8	19	130	170	2			1	1	3	3	3	3	2	3	1	2	3	3	6			1	1	0	1	1	1	1	0	1	0	1	0	0	0	0	0	0	0	0	1	0
64378126035	34	2019	5	39	1	7	1	20	89	172	1	70		1	1	2	2	2	1	1	1	6		4	1	1	1	1	1	0	1	1	1	1	1	0	1	0	1	0	0	0	0	0	0	0	0	0	0
64379296039	16	2019	5	50	2	7	1	20	68	155	1	45		1	1	3	4	4	1	1	3	4	1	4	2	6			1	1	1	1	1	1	1	0	1	0	0	0	0	0	0	0	0	0	0	0	1
65311166034	19	2019	27	55	1	7	1	20	90	183	1	82		1	1	4	4	4	1	2	1	3	3	4	1	2	3	2	1	0	1	1	1	1	1	0	1	1	0	0	0	1	0	0	1	0	0	0	1
65311816035	14	2019	27	68	2	7	1	20	67	158	1	48		1	1	3	4	4	3	3	1	5		4	3	6			1	0	1	1	1	1	0	0	1	0	1	1	0	0	0	0	0	0	0	0	0
65312646030	21	2019	27	77	1	7	1	20	86	172	1	67		1	1	2	3	3	1	2	1	2	2	4	2	1	1	1	1	1	0	1	1	1	1	1	1	0	1	0	0	0	0	0	1	1	0	0	0
65312886043	24	2019	27	76	2	7	1	20	62	158	1	50		1	1	6	4	4	3	2	3	3	1	4	1	6			1	1	1	1	1	0	0	0	1	1	0	1	0	0	0	0	0	0	0	0	0
65312896039	22	2019	27	57	2	7	1	20	64	159	1	50		1	1	3	4	2	1	4	3	4	1	4	2	6			1	1	0	1	1	1	1	1	1	1	0	0	0	0	0	0	0	0	0	0	0
65313626033	30	2019	27	69	2	6	8	19	46	150	1	45		1	1	3	4	3	1	2	3	5		4	2	6			1	1	1	1	1	1	1	0	1	0	0	1	0	0	0	0	0	0	0	0	0
65313736036	5	2019	27	71	1	7	1	20	94	185	1	67		1	1	1	4	4	2	2	1	5		4	2	5	2	1	1	1	1	1	1	1	0	1	1	1	0	0	0	0	0	0	0	0	0	0	1
65315146050	28	2019	27	29	2	7	1	20	58	159	1	50	2	1	1	4	4	4	1	1	1	2	1	4	2	5	1	1	1	1	0	1	1	1	1	0	1	0	1	0	0	0	0	0	0	0	1	0	0
65316726097	14	2019	27	34	1	6	8	19	95	174	1	75		1	1	4	4	4	1	4	1	1	1	4	1	6			1	1	1	1	1	1	1	1	1	1	0	1	0	0	0	0	0	0	0	0	0
65317806046	4	2019	27	56	2	7	1	20	54	155	1	39		1	1	3	4	2	1	4	1	1	1	4	3	2	1	1	0	1	1	1	1	1	1	1	1	0	1	0	1	0	0	0	1	1	0	0	0
65319826033	27	2019	27	70	2	7	1	20	54	152	1	37		1	1	4	3	3	1	2	1	4	2	3	1	6			1	1	1	1	1	1	1	0	1	0	1	0	0	0	0	0	0	0	0	0	0
65351656067	14	2019	6	27	2	6	8	19	56	155	1	51	2	1	1	2	4	4	3	2	3	5		5		2	3	1	1	0	0	1	1	1	1	1	1	0	1	0	0	0	0	0	0	0	1	1	0
65352686068	11	2019	6	57	2	7	1	20	56	164	1	52		1	1	3	4	4	3	2	1	4	2	4	1	6			1	1	0	1	1	0	1	0	0	0	0	1	0	0	0	0	0	0	0	0	0
65355126060	11	2019	6	60	2	7	1	20	49	140	1	45		1	1	4	4	2	1	2	1	2	1	4	3	6			1	1	1	1	1	1	1	1	1	0	1	0	0	0	0	0	0	0	0	1	0
65355626063	19	2019	6	70	2	7	1	20	52	154	1	50		2	2	4	2	4	1	1	1	2	1	4	2	6			1	1	0	1	1	1	1	1	1	0	0	0	0	0	0	0	0	0	0	0	0
65358566065	25	2019	6	42	1	7	1	20	98	167	1	125		1	1	4	4	4	3	2	2	6		2	2	2	1	2	1	0	1	1	0	1	1	0	1	1	0	1	0	1	1	0	0	0	0	0	0
65370276038	34	2019	5	69	2	6	8	19	79	156	1	45		1	1	4	4	4	1	2	1	2	1	3	1	1	1	2	1	1	1	1	1	1	1	0	1	0	1	0	0	0	0	0	0	1	0	1	0
65373556031	18	2019	5	34	1	7	1	20	110	183	1	128		1	1	3	3	3	1	2	1	1	2	3	1	2	1	2	1	1	0	1	1	1	1	1	1	0	1	0	0	1	0	1	0	0	0	0	1
65375336033	28	2019	5	43	2	7	1	20	53	173	1	73	2	1	1	4	3	2	1	2	1	6		1	1	4	1	6	0	1	0	0	1	0	1	0	1	0	0	0	1	0	0	0	0	1	1	1	1
65377126036	24	2019	5	55	1	7	1	20	100	174	2			1	1	5	4	4	1	4	1	6		2	1	5	1	2	1	1	1	1	1	1	0	1	1	1	1	1	0	0	0	0	0	0	0	0	0
66311786039	26	2019	27	21	2	7	1	20	59	159	1	57	2	1	1	1	4	4	1	4	1	1	1	4	3	6			1	1	1	1	1	1	0	0	0	1	0	1	0	0	0	0	0	0	0	0	0
66311896041	18	2019	27	42	2	7	1	20	67	155	1	46	2	1	1	1	1	5		5		2	2	1	1	5	2	2	0	0	0	0	0	1	1	1	1	0	0	0	1	1	0	0	1	0	1	0	0
66313836045	26	2019	27	26	2	7	1	20	80	158	1	80	2	1	1	2	4	3	3	2	3	5		3	2	4	1	1	0	0	0	1	1	1	0	0	1	0	0	0	0	0	0	0	0	0	0	0	0
66323196026	17	2019	10	42	2	7	1	20	52	165	1	40	2	2	2	4	2	2	1	2	1	5		1	1	3	3	1	0	0	0	0	0	1	1	0	1	1	1	0	0	0	0	0	0	0	0	0	0
66350676066	17	2019	6	60	1	7	1	20	102	184	1	68		1	1	6	4	4	1	1	1	4	2	4	1	6			1	1	1	0	1	0	0	0	1	1	0	0	0	0	0	0	1	0	0	0	0
66351136067	31	2019	6	63	2	7	1	20	54	160	1	36		2	2	2	4	4	3	1	3	2	3	3	1	1	1	1	1	1	0	1	1	1	1	0	1	0	1	0	1	0	0	0	0	0	1	0	1
66351506062	18	2019	6	66	2	7	1	20	60	163	1	65		1	1	3	4	4	1	2	1	1	3	4	3	5	1	1	0	1	0	1	1	1	1	1	1	0	1	1	0	0	0	0	0	0	1	0	0
66353196064	21	2019	6	72	2	7	1	20	75	162	1	44		1	1	3	2	6		2	1	4	2	4	3	6			0	1	0	1	1	1	1	1	1	1	1	0	0	0	0	0	0	0	0	0	0
66354536063	20	2019	6	26	2	7	1	20	70	155	1	55	2	1	1	1	2	6		6		2	1	2	2	1	1	2	0	0	0	0	0	1	0	0	1	0	0	0	0	0	0	0	0	0	1	1	0
66355576035	23	2019	6	26	2	7	1	20	54	157	1	50	2	1	1	3	3	2	1	1	1	5		4	2	2	2	1	0	0	0	1	1	1	1	0	1	0	0	0	0	1	0	0	1	1	0	1	1
66371546039	9	2019	5	31	1	7	1	20	94	182	1	90		1	1	1	6					5		4	2	1	1	2	0	0	0	0	1	1	0	1	1	0	0	0	1	0	0	0	1	0	0	0	0
66371586039	13	2019	5	44	2	7	1	20	97	172	1	70	2	1	1	2	4	4	1	2	1	5		3	2	3	1	2	1	0	1	1	1	1	1	0	1	0	0	1	1	0	0	0	0	0	0	1	1
66372146037	6	2019	5	27	2	6	8	19	57	162	2		2	1	1	4	4	4	1	2	1	2	2	2	1	3	1	2	1	0	0	1	1	0	0	0	1	0	0	0	1	0	0	0	0	1	0	0	0
67311336098	27	2019	27	54	1	7	1	20	94	173	1	75		1	1	3	2	1	3	2	1	5		3	1	1	3	1	0	1	0	1	1	1	1	0	1	1	1	0	1	0	0	0	0	0	0	0	1
67311476032	12	2019	27	76	1	7	1	20	80	180	1	70		1	1	3	4	4	1	3	1	3	2	3	2	5	2	2	1	1	0	1	1	1	0	0	1	0	1	0	0	0	0	1	0	0	0	0	0
67311666030	14	2019	27	51	1	7	1	20	96	180	1	85		1	1	3	4	4	3	3	3	1	2	4	1	1	2	2	1	1	1	1	1	0	1	0	1	1	0	1	0	0	0	0	0	0	0	1	0
67311806044	25	2019	27	49	1	7	1	20	94	174	1	70		1	1	4	4	4	3	4	1	1	1	1	1	4	2	4	1	0	0	1	0	1	1	0	1	1	1	1	1	0	1	0	0	0	0	0	1
67311806048	2	2019	27	53	1	7	1	20	68	172	2			1	1	6	3	4	1	4	1	1	1	4	1	5	2	2	0	0	1	1	1	1	0	1	1	0	0	1	1	0	0	0	1	0	0	1	0
67311816043	23	2019	27	77	2	7	1	20	73	168	1	50		1	1	2	3	3	1	3	3	4	1	3	2	5	2	1	1	1	1	1	1	0	1	1	1	0	1	1	0	0	0	0	0	0	0	0	0
67312566039	6	2019	27	65	1	7	1	20	80	180	1	73		1	1	1	4	4	3	4	1	4	1	4	3	6			1	1	1	1	1	1	0	0	0	0	1	1	0	0	0	0	0	0	0	0	0
67312716033	2	2019	27	36	2	7	1	20	50	165	1	48	2	1	1	4	4	4	1	4	1	1	1	4	1	6			1	1	1	1	1	1	1	0	1	0	1	0	0	0	0	1	0	0	0	1	0
67313476038	10	2019	27	66	2	7	1	20	62	156	1	43		1	1	1	4	4	3	2	1	4	1	4	1	6			1	1	1	1	1	0	1	0	1	0	1	1	0	0	0	0	0	0	0	0	0
67313876032	29	2019	27	66	1	7	1	20	74	174	2			1	1	3	4	4	3	2	2	2	1	3	2	5	1	1	1	1	1	1	1	1	1	0	1	0	1	1	0	1	0	0	1	1	0	1	0
67314666036	15	2019	27	35	2	7	1	20	61	161	1	56	2	1	1	6	4	3	1	4	1	2	1	4	2	6			0	1	0	1	1	0	0	0	1	1	0	1	0	0	0	0	1	0	1	1	0
67320736050	29	2019	10	28	2	7	1	20	65	169	2		2	1	2	4	4	4	3	4	3	1	1	4	3	1	1	1	1	1	1	1	1	1	1	0	1	1	0	0	0	0	0	0	0	0	0	0	0
67321156025	26	2019	10	71	2	7	1	20	59	158	1	60		1	1	2	4	3	1	2	1	5		3	2	5	1	1	0	0	1	1	1	1	0	0	1	1	1	0	0	0	0	0	0	0	0	0	0
67323896021	29	2019	10	29	2	7	1	20	85	160	1	72	2	1	1	2	4	4	1	2	1	1	1	2	1	1	1	1	1	1	0	1	1	1	1	0	1	0	1	0	0	0	0	0	0	0	0	0	0
67353536036	30	2019	6	39	1	6	8	19	115	182	1	94		1	1	2	4	4	3	2	1	1	1	3	2	1	1	1	1	0	0	1	1	1	1	1	1	0	1	0	0	0	0	0	0	0	0	0	0
67355566067	4	2019	6	33	1	7	1	20	73	175	1	65		1	1	2	2	1	1	1	1	2	2	1	1	6			0	0	0	0	0	0	1	0	1	0	0	1	0	0	0	1	1	0	1	1	0
67370386033	33	2019	5	54	2	7	1	20	60	175	1	48		1	1	1	4	2	1	4	1	1	2	2	1	5	1	1	1	1	1	1	1	1	1	1	1	1	1	1	0	0	0	1	0	0	0	0	0
67371136039	15	2019	5	52	2	6	8	19	68	170	1	48		1	2	5	4	4	1	2	1	4	1	4	1	6			1	1	1	1	1	1	0	1	1	0	1	0	0	0	0	0	0	0	1	0	0
67371286034	1	2019	5	46	2	7	1	20	74	159	1	53	2	2	2	5	4	3	1	3	1	5		4	2	5	1	1	0	0	0	0	1	0	0	0	0	0	0	0	0	1	0	0	0	0	0	0	1
67374336039	20	2019	5	55	2	7	1	20	58	169	1	56		1	1	2	4	4	1	2	1	3	2	4	3	1	1	1	1	1	0	1	1	1	1	0	1	0	1	0	0	0	0	0	1	0	0	1	0
67376136032	35	2019	5	65	1	6	8	19	75	174	2			1	1	4	4	2	1	1	1	4	3	4	3	6			1	0	0	1	1	1	1	1	1	1	0	0	0	0	0	0	0	1	1	0	0
67379596030	10	2019	5	69	2	7	1	20	68	148	1	46		2	2	4	4	4	3	2	1	4	1	4	2	6			1	1	1	1	1	1	1	0	1	0	1	0	0	1	0	0	0	0	0	0	0
68310736030	2	2019	27	50	2	7	1	20	52	155	1	51		1	1	2	4	2	1	2	1	4	1	4	3	6			0	1	0	1	1	1	0	1	1	0	0	1	0	0	0	0	0	1	1	0	1
68310756041	3	2019	27	42	2	7	1	20	61	163	1	53	2	1	1	2	4	4	1	2	1	5		4	2	5	1	1	1	0	1	1	1	0	1	0	1	1	1	0	0	0	0	0	1	0	0	0	0
68310786036	12	2019	27	49	1	7	1	20	87	177	1	80		1	1	2	2	2	1	2	1	5		3	2	1	2	1	0	0	0	0	1	1	0	0	1	0	0	1	1	0	0	0	0	1	1	0	1
68310956037	30	2019	27	34	1	7	1	20	93	187	1	85		1	1	3	3	2	1	1	1	3	1	2	1	5	1	2	0	1	0	1	1	1	1	0	1	1	0	0	0	0	0	0	0	0	0	0	1
68311566032	26	2019	27	45	2	7	1	20	69	164	1	55	2	1	1	3	4	3	3	4	3	3	1	3	2	1	1	1	1	1	1	0	1	1	1	0	1	1	0	0	0	0	0	0	0	0	0	0	0
68311606038	5	2019	27	50	2	7	1	20	92	173	1	73		1	1	2	3	3	1	3	1	1	1	2	2	1	1	1	1	1	1	0	1	1	0	0	1	0	0	0	1	0	0	0	1	1	0	1	0
68311826037	27	2019	27	76	1	6	8	19	80	162	2			1	1	3	1	5		1	1	1	1	1	1	3	1	2	0	0	0	0	0	1	0	0	0	0	0	0	1	1	0	0	0	0	0	0	0
68325106024	5	2019	10	66	2	7	1	20	74	158	1	52		1	1	3	2	3	1	5		4	3	4	3	6			1	0	1	1	1	1	1	0	0	0	0	1	0	0	0	0	0	0	1	1	1
68327596052	8	2019	10	46	2	7	1	20	52	150	1	53	2	1	1	4	4	4	3	3	3	3	2	2	1	6			1	1	0	1	1	1	1	0	1	0	0	0	0	0	0	0	0	0	0	0	0
68329146023	18	2019	10	54	1	7	1	20	75	170	2			1	1	4	4	3	1	3	1	2	2	3	1	1	1	1	1	1	1	1	1	1	1	0	1	0	1	0	0	1	0	0	0	0	0	0	0
68353496065	7	2019	6	32	2	7	1	20	66	175	1	64	2	2	1	1	1	1	1	2	1	1	3	1	1	4	1	1	0	0	0	0	0	1	0	0	1	1	1	0	1	0	0	0	0	1	1	0	0
68353536062	1	2019	6	62	2	7	1	20	72	162	1	56		1	1	1	4	4	1	1	1	1	2	1	1	2	1	2	1	0	0	1	1	1	1	0	1	1	0	0	1	0	0	0	0	0	0	0	0
68372116039	9	2019	5	56	1	6	8	19	78	176	2			1	1	4	4	3	3	2	3	5		4	2	5	1	1	1	1	0	1	1	1	1	1	1	1	1	0	0	0	0	0	0	0	0	1	0
68372176031	24	2019	5	62	2	7	1	20	62	155	1	42		1	1	3	4	4	1	3	1	1	1	4	2	6			1	1	1	1	1	1	1	0	1	0	1	1	0	0	0	0	0	0	0	0	0
68379516036	18	2019	5	47	1	7	1	20	90	178	1	78		1	1	3	2	2	1	2	1	2	1	4	2	1	1	1	1	0	1	1	1	1	1	0	1	1	1	0	0	0	0	0	0	0	0	1	0
69313526030	9	2019	27	70	1	7	1	20	85	177	1	72		1	1	1	4	4	2	4	2	4	2	4	1	1	2	1	1	1	1	1	1	0	0	0	1	0	0	0	1	0	0	0	0	0	0	1	0
69315836038	2	2019	27	65	1	7	1	20	94	184	1	79		1	1	1	4	1	1	3	1	6		4	2	6			1	0	0	0	1	0	0	0	1	0	1	0	0	0	0	0	0	0	0	0	0
69317746094	15	2019	27	34	1	7	1	20	75	168	1	65		1	1	2	4	3	1	3	3	6		4	1	4	2	2	1	1	0	1	1	1	1	1	1	1	0	1	0	0	0	0	0	0	0	1	0
69318896041	5	2019	27	57	1	7	1	20	97	182	1	115		1	1	2	4	2	1	1	1	5		2	1	1	3	1	1	0	1	1	1	1	0	0	1	1	1	1	0	0	0	1	0	0	0	1	1
69351426065	1	2019	6	55	1	7	1	20	60	160	1	55		1	1	3	4	4	1	4	1	4	2	2	1	1	1	2	1	1	0	1	1	1	1	1	1	0	0	0	0	0	0	0	0	0	0	1	1
69354146063	26	2019	6	28	2	7	1	20	52	150	1	45	2	1	1	6	2	2	1	1	1	3	1	2	1	2	1	1	1	1	0	1	1	1	0	1	1	0	1	0	0	0	0	1	0	0	0	1	0
69372326037	19	2019	5	40	2	7	1	20	62	169	1	54	2	1	1	2	3	2	1	3	3	1	2	3	1	1	1	1	1	1	1	1	1	0	1	0	1	1	0	1	0	0	0	0	0	0	0	0	0
70310286027	19	2019	27	65	1	7	1	20	90	180	1	65		1	1	3	1	1	1	1	1	5		1	1	2	3	1	0	0	1	0	1	1	1	1	1	0	1	1	0	1	0	0	0	0	1	0	0
70312356021	15	2019	27	58	2	7	1	20	60	165	1	76		1	1	5	4	4	1	4	1	2	1	4	1	3	1	1	1	1	0	1	0	1	0	0	1	0	0	0	0	0	0	0	0	0	0	0	0
70313236026	23	2019	27	77	2	7	1	20	50	156	2			1	1	6	1	1	1	1	1	2	1	4	1	1	1	2	0	1	1	0	1	1	0	1	1	0	0	0	0	0	0	1	0	0	0	1	0
70317196090	12	2019	27	43	1	7	1	20	98	179	1	78		1	1	2	2	4	1	2	1	2	1	2	3	1	2	1	0	1	1	1	1	1	0	0	1	1	1	0	1	0	0	0	1	0	0	1	1
71310266025	11	2019	27	60	1	6	8	19	70	170	1	60		1	2	3	3	3	1	3	1	4	1	4	3	4	1	2	1	0	1	1	1	1	1	0	1	0	1	0	1	0	0	1	1	0	1	0	1
71314326025	26	2019	27	26	1	7	1	20	65	173	1	60		1	1	4	4	4	1	4	3	2	1	4	3	1	2	1	1	1	0	1	1	1	1	1	1	1	1	1	0	0	0	1	0	0	0	0	1
71314426020	4	2019	27	39	2	7	1	20	54	160	1	54	2	1	1	4	6					1	1	4	3	1	3	1	0	0	0	0	1	1	1	1	1	0	1	1	0	0	0	1	0	0	0	0	1
71314786058	3	2019	27	64	2	7	1	20	52	154	1	46		1	1	3	3	3	1	2	1	1	1	4	2	5	1	1	1	1	1	1	1	1	1	1	1	0	1	0	0	0	0	0	0	0	0	0	0
71315376026	27	2019	27	31	2	6	8	19	76	160	1	57	2	1	1	1	3	1	1	2	1	1	1	2	1	1	1	2	0	0	0	1	1	1	1	0	1	0	1	0	0	0	0	0	0	0	0	0	0
71315426027	4	2019	27	40	2	7	1	20	70	160	1	65	2	1	1	1	4	4	1	4	1	2	1	4	2	5	1	1	1	1	1	1	1	0	1	0	1	0	0	1	0	0	0	0	0	0	0	1	0
71316766038	24	2019	27	50	1	7	1	20	87	161	1	65		1	1	2	3	3	3	2	3	2	3	2	2	1	3	3	1	1	0	1	1	1	1	1	1	0	0	1	1	1	0	0	1	0	0	1	1
71324536023	12	2019	10	44	2	7	1	20	60	160	1	50	2	1	1	3	3	3	1	2	1	3	2	4	2	2	3	2	1	0	1	1	1	1	1	0	1	0	1	0	0	0	0	0	1	0	0	0	0
72311266026	4	2019	27	50	2	7	1	20	80	172	2			1	1	3	4	4	3	4	3	4	2	4	2	6			1	1	1	1	1	0	1	1	1	0	1	0	0	0	0	0	0	0	0	0	0
72314246028	13	2019	27	73	2	6	8	19	55	160	2			1	1	1	4	4	3	2	1	4	1	4	2	6			1	1	1	1	1	1	0	0	1	0	0	0	0	0	0	0	0	0	0	0	0
72314726050	14	2019	27	64	1	7	1	20	71	173	2			1	1	4	4	4	1	2	3	4	2	4	3	5	3	1	1	1	1	1	1	1	1	1	0	1	1	1	0	0	0	0	0	0	0	0	0
72317486029	8	2019	27	43	2	7	1	20	76	164	1	59	2	1	1	5	4	4	1	4	1	5		2	1	3	2	3	1	1	0	1	0	0	0	0	1	1	0	0	1	1	0	0	1	1	0	0	0
72318416021	12	2019	27	76	1	7	1	20	86	185	2			1	1	3	2	2	1	1	1	2	1	4	1	2	1	1	0	1	1	1	1	1	1	0	1	1	0	0	0	0	0	0	0	1	0	0	1
72321986051	4	2019	10	45	2	6	8	19	72	160	1	58	2	1	1	5	4	4	3	1	1	6		4	3	6			0	1	0	1	0	0	0	0	0	1	0	0	0	0	0	0	0	1	0	0	0
72372306037	28	2019	5	68	2	7	1	20	90	159	1	65		1	2	3	4	4	1	2	1	2	2	4	1	1	1	1	1	1	1	1	1	1	1	1	1	1	1	0	0	1	1	0	0	0	0	0	1
73312796052	28	2019	27	65	2	7	1	20	50	161	2			1	1	4	2	3	1	2	1	5		3	1	6			0	0	1	1	1	1	1	0	1	1	0	1	0	0	0	0	0	0	0	0	0
73318226021	4	2019	27	51	2	7	1	20	80	155	1	49		1	1	2	3	2	1	3	1	2	2	3	1	2	3	2	1	0	1	1	0	1	1	0	1	0	0	0	0	1	0	0	0	0	0	0	0
73377376031	5	2019	5	50	2	7	1	20	68	151	1	42		1	1	4	3	3	1	2	1	3	3	3	1	3	1	2	1	0	0	1	1	1	1	0	1	0	0	0	1	0	0	0	0	0	0	0	1
74310216025	10	2019	27	57	2	7	1	20	58	155	1	47		1	1	2	4	3	1	3	1	4	1	4	3	1	3	1	1	0	1	1	1	1	1	0	1	1	0	0	0	0	0	0	0	0	0	1	0
74311266027	9	2019	27	44	2	7	1	20	73	169	1	66	2	1	1	2	4	4	1	2	1	3	1	4	1	5	1	1	1	0	1	1	1	1	1	0	1	1	0	0	0	0	0	0	0	0	0	0	0
74311376029	12	2019	27	59	1	6	8	19	71	181	2			1	1	4	4	4	1	3	1	1	1	4	1	5	1	1	0	0	1	1	1	1	1	0	1	1	0	0	0	0	0	1	1	1	0	1	0
74311726058	13	2019	27	70	1	6	8	19	73	175	2			1	1	1	1	1	1	1	2	2	3	4	1	5	1	1	1	1	0	1	1	1	0	1	1	1	0	0	1	0	0	1	0	0	0	1	1
74312756056	2	2019	27	77	1	7	1	20	94	172	1	55		1	1	3	4	3	3	2	1	2	2	4	3	5	1	1	1	1	1	1	1	1	1	1	1	1	1	1	0	0	0	0	1	0	0	0	0
74312796058	12	2019	27	42	1	6	8	19	80	170	1	60		1	1	3	4	3	1	2	1	2	2	3	2	1	1	2	1	1	0	1	1	1	1	1	1	0	1	0	0	0	1	1	1	0	1	0	0
74313736057	6	2019	27	68	1	6	8	19	100	180	1	67		1	1	2	4	2	1	4	3	6		2	1	2	2	1	1	1	1	1	1	0	1	0	1	0	0	0	1	0	0	0	0	0	0	0	1
74319326026	4	2019	27	44	2	6	8	19	44	155	1	40	2	1	1	2	4	3	1	3	3	4	2	4	2	6			1	1	1	1	1	1	1	0	1	0	1	0	0	0	0	1	0	0	0	1	1
74319336025	2	2019	27	67	1	6	8	19	85	164	1	68		1	1	3	3	2	1	3	1	2	1	1	1	5	1	1	1	0	0	1	0	1	1	0	1	0	0	0	0	0	0	0	0	0	0	1	0
74321176026	22	2019	10	74	2	7	1	20	61	164	1	50		1	1	4	4	3	1	3	1	3	2	4	2	6			1	1	1	0	1	0	1	1	1	1	1	1	0	0	0	0	1	0	0	0	0
74376306032	25	2019	5	77	2	7	1	20	92	165	1	55		1	1	4	4	4	1	5		4	3	3	1	5	3	1	1	0	1	1	1	1	1	0	1	1	1	1	0	0	0	0	0	0	0	0	0
74376366030	23	2019	5	37	2	7	1	20	80	160	1	60	2	1	1	3	4	2	1	4	1	2	1	1	1	6			1	1	0	0	0	1	1	0	1	1	0	0	0	1	0	0	0	0	0	1	1
75310366027	30	2019	27	70	2	7	1	20	55	155	1	48		2	2	2	4	3	1	3	1	5		4	1	6			1	1	1	1	0	1	0	1	1	0	0	0	0	0	0	0	1	0	0	0	0
75312786052	27	2019	27	73	2	7	1	20	53	153	1	51		1	1	4	4	4	1	4	3	4	1	4	3	6			1	1	1	1	1	1	1	0	0	1	0	1	0	0	0	0	0	0	0	0	0
75313726057	5	2019	27	68	1	7	1	20	75	172	1	72		1	1	3	4	4	1	4	1	5		2	1	6			1	1	0	1	0	0	1	1	1	1	1	1	0	0	0	0	1	0	0	0	0
75315306025	21	2019	27	35	1	7	1	20	72	175	1	73		1	1	3	4	3	1	4	1	3	1	4	3	5	1	1	1	1	1	1	1	1	1	1	0	0	0	0	0	0	0	0	0	0	0	1	0
75317656034	15	2019	27	71	2	7	1	20	48	149	1	47		2	2	2	3	3	1	3	1	2	1	2	2	1	2	1	1	1	1	1	1	0	1	1	1	1	1	1	0	0	0	1	0	0	0	0	0
76311386027	9	2019	27	74	1	7	1	20	70	164	2			1	1	2	4	2	1	4	1	4	1	4	1	6			1	1	1	1	1	1	0	1	0	0	0	0	0	0	0	0	0	0	0	0	0
76311436029	3	2019	27	64	2	7	1	20	67	161	1	55		1	1	2	4	4	1	4	3	4	2	4	2	5	1	1	1	1	1	1	1	1	1	1	1	0	0	0	0	0	0	0	0	0	0	0	0
76312736050	18	2019	27	45	2	7	1	20	60	166	1	52	2	1	1	3	4	4	1	3	1	6		2	1	6			1	1	0	1	1	0	1	1	1	1	0	0	0	0	0	0	1	0	0	0	0
76314346020	16	2019	27	28	1	7	1	20	70	173	1	60		1	1	3	3	2	1	2	1	4	1	4	1	5	1	1	1	1	1	1	1	1	1	0	1	1	1	0	0	0	0	0	0	0	0	1	0
76314366020	17	2019	27	75	2	7	1	20	63	164	2			1	1	4	4	3	3	4	3	5		4	2	6			1	1	1	1	1	1	1	0	1	1	0	1	0	0	0	0	0	0	0	0	0
76316476025	18	2019	27	37	2	7	1	20	75	175	1	82	2	1	1	2	3	3	1	3	3	3	1	4	1	1	1	1	1	1	1	1	1	1	0	0	0	0	0	1	0	0	0	0	0	1	0	0	1
76318406023	16	2019	27	60	2	6	8	19	100	169	1	50		1	1	4	4	4	1	4	1	3	1	4	1	6			1	1	1	1	1	1	1	1	1	0	0	0	0	0	0	0	0	1	1	1	1
76318406024	17	2019	27	73	1	7	1	20	77	168	1	68		1	1	4	4	1	1	2	1	6		4	1	4	1	1	0	0	0	0	0	0	0	0	1	0	0	1	0	0	0	0	0	0	0	0	0
76373356035	11	2019	5	52	2	7	1	20	75	167	1	65		1	1	3	3	3	1	1	1	5		2	1	5	1	1	1	1	1	1	1	1	1	0	1	0	0	1	0	0	0	0	0	0	0	0	0
77311266029	15	2019	27	53	2	7	1	20	80	173	1	70		1	1	2	3	4	1	3	3	5		2	1	6			1	1	1	1	1	1	1	0	1	1	0	1	0	0	0	0	0	0	0	0	0
77311326026	5	2019	27	56	2	7	1	20	65	150	1	51		1	1	1	3	3	1	3	1	2	1	4	2	5	1	1	0	0	1	1	1	1	0	0	1	0	1	1	0	1	0	0	0	0	0	0	0
77311536022	7	2019	27	46	2	7	1	20	61	170	2		2	1	1	4	4	2	3	1	3	4	2	2	1	5	2	1	1	0	0	1	1	1	1	0	0	0	1	1	0	0	0	0	1	0	0	0	0
77314386023	23	2019	27	47	2	7	1	20	59	174	1	55	2	1	1	1	4	3	3	4	3	4	1	4	1	4	2	4	1	1	1	1	1	1	0	1	0	1	1	1	1	0	0	1	0	0	0	1	0
77314756080	16	2019	27	27	1	7	1	20	70	176	1	75		1	1	1	4	3	3	3	1	5		2	1	5	1	4	0	0	0	1	1	1	1	0	1	1	0	0	0	0	0	0	1	0	0	0	0
77315396024	20	2019	27	39	2	7	1	20	85	169	2		2	1	1	1	4	4	1	1	2	1	2	4	2	4	3	3	1	1	1	1	1	1	0	1	1	1	0	0	1	1	0	1	1	0	0	1	0
77316326024	1	2019	27	41	2	6	8	19	777	170	1	68	2	1	1	2	3	3	1	3	1	3	3	2	3	1	1	1	0	0	1	1	0	1	0	0	1	0	0	0	1	0	0	0	0	0	0	1	0
77317956082	18	2019	27	38	2	7	1	20	65	160	1	100	2	1	1	3	4	4	3	2	3	6		1	1	6			1	0	0	1	0	1	1	1	1	0	0	0	0	0	0	0	0	0	0	1	0
77319436027	2	2019	27	65	2	6	8	19	78	168	2			1	1	3	4	4	3	4	3	2	1	4	2	5	1	2	1	1	1	1	1	1	1	0	1	0	1	1	0	0	0	0	0	0	0	0	0
78313376023	2	2019	27	75	1	7	1	20	93	179	1	80		1	1	5	4	4	2	5		4	1	4	3	5	2	1	1	0	1	1	1	1	0	0	1	0	0	1	0	1	0	0	1	0	0	1	0
78313766056	3	2019	27	70	1	7	1	20	92	178	1	72		1	1	3	3	3	1	3	1	3	1	4	2	5	3	1	1	1	1	1	0	1	1	0	1	0	0	0	0	0	0	0	0	0	0	1	0
78313876056	20	2019	27	45	1	7	1	20	65	171	1	60		1	1	1	1	1	1	1	1	3	3	3	1	5	3	1	0	0	0	0	0	1	1	0	1	1	0	0	1	0	0	0	0	1	0	0	1
78315376021	9	2019	27	39	2	7	1	20	45	156	1	45	2	1	1	4	4	4	1	3	3	4	1	4	3	6			1	1	0	1	1	1	1	0	1	1	1	0	0	0	0	0	1	0	0	0	0
78317476029	7	2019	27	63	2	7	1	20	88	157	1	52		1	1	3	3	3	1	2	1	1	1	2	2	3	2	2	1	1	1	1	1	1	1	0	1	0	1	1	1	0	0	0	0	0	0	1	1
78317486023	30	2019	27	50	2	6	8	19	66	167	1	60		1	1	3	4	4	1	3	3	3	2	3	3	6			1	1	1	1	1	1	1	0	1	1	1	1	0	0	0	0	0	0	0	1	0
79310216026	12	2019	27	57	2	6	8	19	68	162	2			1	1	4	4	4	1	4	1	5		4	1	5	1	1	1	0	1	0	1	1	1	0	1	0	0	0	0	0	0	0	0	0	0	0	0
79311246020	27	2019	27	54	2	6	8	19	56	154	1	47		1	1	2	4	4	1	4	1	2	1	4	3	5	1	1	1	1	1	1	1	1	0	0	1	1	1	0	0	0	0	0	0	0	0	0	1
79311746057	11	2019	27	71	2	7	1	20	68	160	1	56		1	2	1	4	4	1	2	1	4	2	4	2	2	2	2	1	1	1	1	1	0	0	1	1	0	1	1	1	0	0	0	0	1	1	0	1
79311766050	24	2019	27	65	1	6	8	19	100	175	1	70		1	1	1	4	4	1	2	1	2	3	3	3	1	3	3	1	0	0	1	1	0	0	1	1	1	0	0	0	0	0	0	1	0	0	0	1
79312346028	26	2019	27	58	2	7	1	20	72	168	1	52		1	1	2	4	4	1	4	1	1	1	4	2	6			1	0	1	1	1	1	0	0	1	0	1	0	0	0	0	0	0	0	0	0	0
79312736057	5	2019	27	72	2	6	8	19	100	158	1	47		1	1	1	3	3	1	1	1	4	1	4	1	5	1	1	1	0	0	1	1	0	1	0	0	1	0	0	0	0	0	0	0	0	0	0	0
79313226021	9	2019	27	41	2	7	1	20	55	168	1	50	2	1	1	3	3	3	1	3	1	2	1	4	2	5	2	1	1	1	1	1	1	1	1	0	1	0	1	0	0	0	0	0	0	0	1	0	0
79313796058	10	2019	27	75	1	6	8	19	86	175	1	68		1	1	2	4	4	1	2	3	4	1	4	1	1	1	1	1	1	1	1	1	1	1	0	1	0	1	0	0	0	0	0	0	0	0	0	1
79318226026	6	2019	27	59	1	7	1	20	74	174	1	70		1	1	1	4	3	1	3	1	4	2	3	2	5	2	1	1	1	1	1	1	1	0	0	1	1	1	1	0	0	0	0	0	0	0	1	0
79321396052	25	2019	10	65	2	7	1	20	82	178	1	62		1	1	4	4	4	1	2	3	5		4	2	5	1	1	1	1	0	1	1	0	1	1	1	1	1	1	0	0	0	0	0	0	0	0	0
79371306033	31	2019	5	46	1	7	1	20	100	176	2			1	1	2	3	3	1	2	1	1	1	2	1	2	1	2	1	0	1	1	0	1	1	1	1	1	1	0	0	0	0	0	0	0	0	0	0
79376356033	29	2019	5	39	2	7	1	20	68	168	1	57	2	1	1	3	4	3	1	2	1	4	1	2	1	6			1	1	0	1	1	1	1	1	1	1	0	1	0	0	0	0	0	0	0	0	1
80318286001	12	2019	27	42	2	7	1	20	80	163	1	58	2	1	1	2	4	4	3	3	3	1	2	4	3	5	1	1	0	1	0	1	1	1	1	1	1	0	1	1	0	1	0	0	1	1	0	0	0
80322136054	15	2019	10	45	2	7	1	20	66	168	1	76	2	1	1	3	4	4	3	3	3	5		5		5	1	1	1	1	1	1	0	1	1	1	1	0	0	0	0	0	0	0	0	1	0	0	0
80371326031	36	2019	5	73	2	6	8	19	66	160	1	47		2	2	4	3	3	3	2	1	2	3	3	2	2	1	1	1	1	1	1	1	1	1	1	1	0	0	1	1	1	0	0	0	1	1	1	1
80376016035	12	2019	5	52	2	7	1	20	68	170	1	55		1	1	2	4	4	1	4	1	4	3	3	3	5	2	1	1	1	0	1	1	1	1	0	1	1	1	0	0	1	0	0	0	0	0	0	1
81315746047	13	2019	27	50	2	6	8	19	63	160	1	60		1	1	2	4	4	1	3	2	4	2	4	2	6			1	1	1	1	1	0	1	0	1	0	1	1	0	0	0	0	0	0	0	0	0
81320896026	18	2019	10	36	2	7	1	20	63	160	1	47	777	1	1	2	4	3	3	4	3	2	1	2	1	1	1	1	1	1	0	1	1	1	0	0	1	0	0	1	0	0	0	0	0	0	0	0	1
81371126030	18	2019	5	49	2	7	1	20	72	169	1	50	2	2	2	3	3	3	3	2	3	4	2	3	2	5	1	1	1	1	1	1	1	0	1	0	1	1	1	0	0	0	0	0	0	0	0	0	1
81372546030	7	2019	5	68	1	7	1	20	85	178	2			1	1	4	3	2	1	1	1	3	1	1	1	6			1	1	0	1	1	1	1	0	1	0	1	0	0	0	0	0	0	0	0	0	0
81376386035	21	2019	5	70	2	7	1	20	70	168	1	60		1	2	4	3	3	1	3	1	2	2	4	2	5	2	2	1	1	1	1	1	1	1	1	1	1	1	0	0	0	0	1	1	0	0	0	0
81379776039	34	2019	5	73	2	7	1	20	52	154	1	45		1	1	3	4	4	3	2	3	4	1	3	2	5	1	1	1	0	0	1	1	1	1	1	1	0	0	0	0	0	0	0	0	0	0	0	0
82321646023	27	2019	10	60	2	7	1	20	80	158	1	50		1	1	2	4	2	1	4	1	3	2	4	1	1	3	2	0	1	1	0	1	0	0	0	1	0	0	0	0	0	0	0	0	0	1	0	0
82328926029	12	2019	10	52	2	6	8	19	66	161	1	55		1	1	4	4	4	1	2	1	2	1	4	2	6			1	0	1	1	1	1	0	1	1	1	0	0	0	1	0	0	0	0	0	1	1
82375156031	12	2019	5	58	2	6	8	19	63	160	2			2	2	2	4	4	1	1	1	1	3	4	3	5	3	1	1	0	1	1	1	1	0	0	1	0	0	0	0	0	0	0	1	0	0	1	0
83316576057	6	2019	27	30	1	7	1	20	70	170	1	60		1	1	4	4	4	3	1	1	5		3	1	1	1	3	1	0	0	1	1	1	1	0	1	0	0	0	0	0	0	0	1	0	0	0	1
83322076028	19	2019	10	47	2	7	1	20	63	163	2		2	1	2	4	4	4	3	2	3	2	1	4	1	1	1	1	1	1	0	1	1	1	1	0	1	0	1	1	1	0	0	0	0	0	0	0	0
83323736021	2	2019	10	37	1	6	8	19	98	182	1	87		1	1	4	4	4	1	2	1	1	2	4	1	4	1	2	1	1	0	1	1	1	1	0	1	0	0	1	1	0	0	1	1	0	0	0	0
83329126021	23	2019	10	77	1	7	1	20	65	174	2			1	1	3	4	4	1	3	1	2	1	3	1	1	2	1	1	1	1	1	1	1	1	0	1	0	1	0	1	1	0	0	0	1	0	0	0
83372776036	12	2019	5	47	2	7	1	20	59	160	1	47	2	1	1	3	4	4	1	2	1	5		4	2	4	2	1	1	1	0	1	1	0	1	0	1	1	1	0	0	0	0	0	1	0	0	1	0
83373586032	6	2019	5	58	1	7	1	20	72	172	1	65		1	1	2	2	2	1	2	3	4	1	4	1	5	1	1	0	1	0	1	1	1	1	1	1	0	1	0	0	0	0	0	0	0	0	0	0
83377556033	31	2019	5	70	2	7	1	20	58	153	1	50		1	1	1	4	4	1	2	1	3	1	4	2	5	1	1	1	0	1	1	1	0	1	0	1	0	1	0	0	0	0	0	0	0	0	0	0
84324576021	4	2019	10	70	2	7	1	20	62	165	1	48		2	1	2	4	1	3	4	3	2	1	4	3	6			1	0	1	0	1	1	1	0	1	1	0	1	0	0	0	0	0	0	0	0	0
84324876099	14	2019	10	31	1	7	1	20	88	179	1	75		1	1	4	1	1	1	6		1	2	3	2	2	1	2	0	0	0	1	1	1	1	1	1	0	1	0	1	0	0	0	0	0	0	1	0
84373406039	7	2019	5	60	1	7	1	20	100	180	1	80		1	1	2	4	4	1	4	1	5		4	3	1	2	1	1	1	1	1	1	1	1	1	1	1	0	0	0	0	0	0	0	0	0	1	0
84373566038	19	2019	5	42	2	7	1	20	62	162	1	52	2	2	2	2	4	3	3	2	1	5		4	1	5	1	2	1	0	1	1	1	1	1	0	1	0	1	0	0	0	0	1	0	0	0	0	0
85324896027	1	2019	10	30	1	6	8	19	118	193	1	105		1	1	3	3	3	3	1	1	5		3	3	2	1	3	1	1	1	1	1	1	1	0	1	1	0	0	0	0	0	0	0	0	0	1	0
85329936020	14	2019	10	50	2	7	1	20	65	162	1	48		1	1	4	4	4	1	4	1	4	2	4	3	6			1	1	1	1	1	0	1	1	0	1	0	0	0	0	0	0	0	0	0	0	0
85374246038	23	2019	5	67	1	7	1	20	88	167	1	74		1	1	1	4	4	3	1	3	1	1	4	1	1	2	1	1	1	1	1	1	1	0	1	1	0	0	1	1	0	0	0	0	0	0	0	1
85376836036	22	2019	5	40	2	7	1	20	70	165	1	64	2	1	1	2	4	4	3	2	3	1	2	4	3	1	1	2	1	1	0	1	1	1	1	0	1	0	0	0	0	0	0	0	0	0	0	0	1
85379736037	30	2019	5	46	1	7	1	20	77	170	1	67		1	1	6	3	3	1	2	1	6		3	1	2	2	1	1	0	0	1	1	0	0	0	0	0	1	1	0	0	0	0	1	0	0	0	0
86324496020	17	2019	10	67	2	7	1	20	60	162	2			2	2	2	4	3	1	3	3	2	2	3	2	5	3	2	1	1	1	1	0	1	0	0	1	0	1	0	0	0	0	0	0	0	1	0	0
86329016028	10	2019	10	56	2	7	1	20	70	167	1	96		1	2	4	4	2	2	2	1	2	1	4	1	6			1	0	1	0	1	1	1	0	0	1	1	1	0	0	0	0	0	0	0	0	0
86370296033	27	2019	5	50	1	7	1	20	85	174	1	70		1	1	3	4	4	1	2	1	1	2	1	2	3	1	2	1	0	0	1	1	1	0	1	1	0	1	0	0	0	1	0	1	0	0	0	1
86375566032	25	2019	5	60	2	7	1	20	70	165	1	80		1	1	1	2	3	1	2	1	5		4	3	5	3	1	1	1	1	1	1	1	1	1	1	0	1	0	0	0	0	0	0	0	0	1	0
87325586021	11	2019	10	26	2	7	1	20	58	162	1	55	2	2	2	3	4	4	3	1	1	5		4	2	1	2	1	1	0	1	1	1	0	1	0	1	0	0	0	0	0	0	0	0	0	0	1	0
87370126032	37	2019	5	25	1	6	8	19	63	179	1	63		1	1	4	3	3	2	4	3	1	3	4	2	2	1	2	0	1	0	0	1	1	1	1	1	0	1	0	0	0	1	0	0	1	0	0	0
87371296034	4	2019	5	43	2	7	1	20	77	182	1	58	2	1	1	2	2	1	1	1	1	1	2	4	1	1	1	1	0	1	0	1	0	1	1	1	1	0	1	1	1	0	0	0	0	0	0	0	0
87376786038	5	2019	5	49	1	7	1	20	54	170	1	51		1	1	1	2	2	3	1	3	3	3	2	1	1	1	2	0	1	1	0	1	1	1	0	1	0	1	0	0	0	0	0	0	1	0	0	0
88313966030	5	2019	27	34	1	7	1	20	95	181	1	75		1	1	4	4	1	1	4	1	1	2	1	1	1	1	1	0	1	0	1	0	1	1	1	1	0	0	0	0	0	0	0	0	0	1	0	1
88323666026	7	2019	10	58	2	7	1	20	86	163	2			2	2	5	4	1	1	4	1	5		4	3	6			0	0	1	0	1	0	0	1	1	0	0	0	0	0	0	0	0	0	0	0	0
88325906021	16	2019	10	55	2	7	1	20	60	154	1	54		1	1	3	4	4	3	2	1	2	1	4	2	6			1	1	1	1	1	1	1	0	1	1	1	0	0	0	0	0	0	0	0	0	1
88373716039	15	2019	5	55	1	7	1	20	87	165	1	56		1	1	3	2	2	3	2	3	1	1	3	2	1	1	1	1	1	0	1	1	1	1	1	1	0	0	1	0	0	0	0	0	1	0	1	0
[truncated: 50,444 more rows]
[truncated: 153 more columns]
